# Supplementary material for: Pervasive Divergence in Protein Thermostability is Mediated by Both Structural Changes and Cellular Environments
Source: Mol Biol Evol. 2025 Jun 6;42(7):msaf137. doi: 10.1093/molbev/msaf137 (PMC12227239; doi:10.1093/molbev/msaf137)
Supplement: msaf137_Supplementary_Data [file msaf137_supplementary_data.zip]

Archive with 3 entries (3 files):
- Figures_supporting_revised.pdf
- S2_File_4_4.xlsx
- Walunjkar_supplementary_tables_revised_4_4.xlsx
