# Supplementary material for: Pervasive Divergence in Protein Thermostability is Mediated by Both Structural Changes and Cellular Environments
Source: Mol Biol Evol. 2025 Jun 6;42(7):msaf137. doi: 10.1093/molbev/msaf137 (PMC12227239; doi:10.1093/molbev/msaf137)
Supplement: msaf137_Supplementary_Data [file msaf137_supplementary_data.zip › Walunjkar_supplementary_tables_revised_4_4.xlsx]

## Sheet: TableS1
Table S1: Number of proteins with measured melting temperatures.
Dataset	Species	Proteins detected	Tm¹	Orthologous pairs	Parental species intersect	Parental species and hybrid intersect
Replicate 1	S. cerevisiae	1716	1532	1330	827	344
	S. uvarum	1688	1460
Replicate 2	S. cerevisiae	1301	1076	914
	S. uvarum	1280	1064
Hybrid	S. cerevisiae	644	545	456
	S. uvarum	618	513
¹Proteins with melting temperatures (Tm) that had three or more peptide spectrum matches (PSMs) and an r² > 80% for the melting curve.

## Sheet: TableS2
Table S2: Melting temperature (Tm) differences (Sc - Su) for selected genes
Gene	Tm difference in replicate1 (°C)	Tm difference in replicate2 (°C)	Tm difference in hybrid (°C)	Function
HXK1	1.47021	2.83733	2.445	Hexokinase
HXK2	1.45687	1.8762	1.29377	Hexokinase
GLK1	-0.5161	1.41292	0.944788	Glucokinase
EMI2	3.7	3.31	2.8	Hexokinase
MDH1	4.65973	3.53305	1.9121	Mitochondrial malate dehydrogenase
MDH3	1.92454	1.33977	0.56677	Peroxisomal malate dehydrogenase
GLR1	9.59516	5.62595	3.69636	Cytosolic and mitochondrial glutathione reductase
AHA1	3.49	4.48	5.15	Chaperone to HSP82
GUK1	3.82	3.98	3.77	Guanylate kinase
MDH2, a cytosolic malate dehydrogenase was not present in the TPP dataset

## Sheet: TableS3
Table S3: Proportion of proteins with a higher melting temperature in S. cerevisiae.
Dataset	Proteins	Sc > Su	Sc < Su	Inconsistent	Sc > Su (%)
Parental species (replicate 1)	827	585	242	NA	70.7376
Parental species (replicate 2)	827	699	128	NA	84.5224
Hybrid	344	232	112	NA	67.4419
Parental species (replication 1 & 2)	827	556	99	172	84.8855
Parental species (high confidence)	206	182	20	4	90.099
Parental species (replicate 1 & 2) and hybrid	344	179	25	140	87.7451
Sc > Su indicates the number of proteins with a higher melting temperature in S. cerevisiae, and inconsistent is the number of proteins with inconsistent signs in the dataset

## Sheet: TableS4
Table S4: Proteomics data and associated annotations.
gene	cer1.tm	cer1.psm	cer1.inf	cer1.slope	cer1.k	cer1.plat	cer1.r2	cer1.rmsd	uv1.tm	uv1.psm	uv1.inf	uv1.slope	uv1.k	uv1.plat	uv1.r2	uv1.rmsd	cer1.tm.CI_l	cer1.tm.CI_u	uv1.tm.CI_l	uv1.tm.CI_u	tm1_diff	cer2.tm	cer2.psm	cer2.inf	cer2.slope	cer2.k	cer2.plat	cer2.r2	cer2.rmsd	uv2.tm	uv2.psm	uv2.inf	uv2.slope	uv2.k	uv2.plat	uv2.r2	uv2.rmsd	cer2.tm.CI_l	cer2.tm.CI_u	uv2.tm.CI_l	uv2.tm.CI_u	tm2_diff	cerh.tm	cerh.psm	cerh.inf	cerh.slope	cerh.k	cerh.plat	cerh.r2
YAL016W	54.7787	13	0	-0.0451225	571.119	0.0516917	0.990471	0.0346467	51.1176	16	0	-0.0452645	609.25	0.223462	0.996654	0.0193466	53.4757	56.8358	50.4664	51.7515	3.66107	57.017	9	0	-0.0679953	884.194	0	0.942311	0.0503656	54.5886	7	0	-0.0528763	630.267	0	0.957669	0.0502926	56.4091	57.3615	NA	NA	2.42841	NA	NA	NA	NA	NA	NA	NA
YBL002W	45.1568	22	0	-0.154239	1401.17	0.102139	0.996429	0.0279222	45.2603	31	0	-0.0796379	718.887	0.0922746	0.991368	0.0390527	44.7694	45.6405	44.4782	48.1456	-0.103491	45.6336	25	0	-0.133522	1356.01	0.179797	0.985792	0.0429363	46.5214	29	0	-0.131226	1254.51	0.0944583	0.997564	0.0187313	45.0881	45.8179	45.7519	47.859	-0.88786	NA	NA	NA	NA	NA	NA	NA
YBL015W	59.3516	51	0	-0.0749989	1113.2	0.0506947	0.979401	0.055236	57.3949	27	0	-0.0300836	419.939	0.0560502	0.989417	0.0318822	58.7014	60.157	53.7009	60.6102	1.9567	59.4303	68	0	-0.0729086	1030.04	0	0.912267	0.0416791	52.834	29	0	-0.0341102	634.775	0.4	0.935585	0.044108	55.0956	59.9076	48.644	56.7012	6.59637	NA	NA	NA	NA	NA	NA	NA
YBL022C	48.268	21	0	-0.0730192	784.614	0.132719	0.998355	0.0166696	47.1568	15	0	-0.0804905	845.393	0.153097	0.999019	0.0127882	47.9101	48.6523	46.9888	47.4679	1.11124	47.805	9	0	-0.086138	1062.12	0.258641	0.995269	0.0208049	46.0824	7	0	-0.124356	1319.37	0.199369	0.989635	0.0356761	47.5724	48.3488	NA	NA	1.72251	NA	NA	NA	NA	NA	NA	NA
YBL024W	48.7771	30	0	-0.0807338	832.895	0.0775192	0.995301	0.0304721	46.5097	36	0	-0.109926	1031.72	0.0780981	0.999269	0.0124547	48.5203	49.224	46.328	46.6935	2.26741	49.829	30	0	-0.141353	1738.54	0.192495	0.999155	0.0102963	48.1799	31	0	-0.157857	1697.86	0.136714	0.996988	0.0214292	49.6794	50.1516	47.9193	48.4091	1.64908	NA	NA	NA	NA	NA	NA	NA
YBL026W	50.1187	5	0	-0.0633966	960.831	0.337052	0.967487	0.057119	50.8741	8	0	-0.0429165	556.393	0.201462	0.994468	0.0254597	NA	NA	48.365	51.7674	-0.755355	52.4797	5	0	-0.0430664	790.734	0.4	0.953472	0.0418736	49.5785	9	0	-0.0558064	914.492	0.4	0.980412	0.0316271	NA	NA	49.2141	50.2059	2.90117	NA	NA	NA	NA	NA	NA	NA
YBL032W	48.8118	7	0	-0.0684118	780.649	0.16481	0.986339	0.0467613	48.091	7	0	-0.0856827	951.248	0.166728	0.997602	0.0201958	NA	NA	NA	NA	0.720848	47.8105	8	0	-0.0496443	590.138	0.230831	0.933644	0.0645045	47.9275	8	0	-0.114698	1402.92	0.248806	0.985443	0.04119	47.3166	51.1265	47.2531	48.1585	-0.11694	NA	NA	NA	NA	NA	NA	NA
YBL050W	48.1839	12	0	-0.0973028	1080.63	0.163793	0.99109	0.0396856	48.7813	15	0	-0.144539	1664.55	0.173477	0.993577	0.033792	47.6947	48.7409	47.0794	49.4459	-0.59739	48.7962	9	0	-0.101694	1303.39	0.256893	0.987055	0.0369144	46.0328	11	0	-0.160001	1687.85	0.196507	0.995711	0.0234062	48.1783	52.9919	45.9467	46.3353	2.76342	NA	NA	NA	NA	NA	NA	NA
YBL064C	50.3619	16	0	-0.0672622	805.1	0.152409	0.996787	0.0222001	48.5564	6	0	-0.0927594	1044.01	0.162077	0.99826	0.017154	49.5454	51.5216	NA	NA	1.80555	51.4373	16	0	-0.0768036	1112.47	0.269352	0.986219	0.0320692	49.9009	11	0	-0.112135	1446.38	0.227792	0.989122	0.0348658	50.4587	52.129	49.7701	50.0315	1.5364	NA	NA	NA	NA	NA	NA	NA
YBL075C	47.4432	23	0	-0.0881405	935.014	0.151277	0.986136	0.0504811	47.6452	8	0	-0.0900787	876.761	0.0670925	0.99109	0.0442578	46.7625	47.9976	47.3192	48.0079	-0.201959	50.7325	28	0	-0.13008	1820.67	0.264451	0.997367	0.0164463	49.1674	4	0	-0.143924	1682.37	0.172769	0.981137	0.0520009	50.6016	51.0384	NA	NA	1.56509	NA	NA	NA	NA	NA	NA	NA
YBL091C	59.5684	13	0	-0.109815	1718.91	0.0932195	0.988729	0.0410323	54.9863	13	0	-0.0484414	648.98	0.0972786	0.994712	0.0263177	58.9645	60.143	51.6282	58.6391	4.58216	58.99	12	0	-0.0881557	1227.06	0	0.91415	0.0424141	58.5703	15	0	-0.0672682	923.049	0	0.966728	0.0296509	57.6235	59.1531	51.6827	59.4735	0.419673	NA	NA	NA	NA	NA	NA	NA
YBR009C	45.3953	17	0	-0.123143	1273.96	0.203225	0.984337	0.0522494	46.2644	19	0	-0.0774482	893.711	0.258062	0.951981	0.0823091	44.2278	46.1748	45.5	46.6957	-0.869096	45.8913	13	0	-0.13154	1418.57	0.218868	0.990906	0.0324005	47.2376	18	0	-0.130114	1453.3	0.200897	0.99129	0.0335635	45.5493	46.0749	46.8158	47.7822	-1.34632	NA	NA	NA	NA	NA	NA	NA
YBR010W	43.817	10	0	-0.139227	1300.59	0.177891	0.9718	0.0730842	46.0105	12	0	-0.0782544	936.142	0.292151	0.944294	0.0849	NA	NA	45.2062	46.3883	-2.1935	45.9556	10	0	-0.105855	1183.03	0.244121	0.976834	0.0494011	46.9807	11	0	-0.107361	1321.19	0.282566	0.986837	0.0358911	45.5257	46.1144	46.3397	47.1209	-1.02511	NA	NA	NA	NA	NA	NA	NA
YBR015C	51.4132	12	0	-0.0609354	775.973	0.169705	0.981832	0.0517588	47.4706	9	0	-0.0833159	893.303	0.159305	0.993857	0.0324616	47.1505	53.4343	47.2312	47.5316	3.94265	53.9308	6	0	-0.0561392	653.129	0	0.957494	0.053997	46.6986	3	0	-0.092674	1168.67	0.308274	0.96898	0.0546127	NA	NA	NA	NA	7.23215	NA	NA	NA	NA	NA	NA	NA
YBR049C	49.2077	16	0	-0.0455479	590.83	0.253325	0.988381	0.0351174	49.2896	23	0	-0.0633389	820.863	0.250155	0.996899	0.0197951	48.5636	50.3547	48.9544	49.6872	-0.0819628	52.7114	10	0	-0.09969	1489.54	0.256178	0.957386	0.0611126	48.3974	19	0	-0.0705336	926.829	0.286983	0.975175	0.0440073	49.3868	53.1916	47.916	48.9614	4.31401	NA	NA	NA	NA	NA	NA	NA
YBR053C	51.2985	17	0	-0.0862642	994.795	0.0872198	0.986223	0.0515658	47.7677	3	0	-0.0750389	789.66	0.132688	0.997115	0.022487	50.9236	51.6804	NA	NA	3.53075	52.1005	19	0	-0.12331	1695.52	0.21034	0.991901	0.0284297	47.1535	4	0	-0.116551	1317.45	0.213196	0.991286	0.0317852	51.7185	52.3363	NA	NA	4.94702	NA	NA	NA	NA	NA	NA	NA
YBR058C	55.1336	9	0	-0.0577349	760.594	0.0770515	0.973948	0.0619999	51.2671	6	0	-0.0750625	975.376	0.190926	0.993032	0.0314973	53.1489	56.7586	NA	NA	3.86648	57.9521	4	0	-0.0670556	900.811	0	0.866189	0.0736032	50.5192	3	0	-0.103985	1321.96	0.196978	0.984993	0.0401695	NA	NA	NA	NA	7.43293	NA	NA	NA	NA	NA	NA	NA
YBR080C	47.8396	5	0	-0.0846329	838.389	0.0758774	0.994536	0.0332954	46.6471	15	0	-0.0875363	848.663	0.102237	0.998314	0.0179301	NA	NA	46.1788	47.6283	1.19257	46.1936	4	0	-0.113369	1564.75	0.381596	0.97252	0.0482028	45.4887	7	0	-0.10031	1069.47	0.22368	0.987274	0.0352793	NA	NA	NA	NA	0.704926	NA	NA	NA	NA	NA	NA	NA
YBR084W	45.0917	9	0	-0.0870831	775.404	0.086606	0.982666	0.057651	45.3603	25	0	-0.101118	940.261	0.114896	0.999228	0.012098	44.4995	45.6793	45.2006	45.7047	-0.268661	49.1615	4	0	-0.160545	2143.86	0.276047	0.855531	0.122794	42.71	3	0	-0.139357	1280.32	0.205804	0.980138	0.0389543	NA	NA	NA	NA	6.45149	NA	NA	NA	NA	NA	NA	NA
YBR086C	48.5413	5	0	-0.0517026	631.935	0.228878	0.981498	0.0475589	45.0712	3	0	-0.0817218	922.548	0.280209	0.993457	0.0290409	NA	NA	NA	NA	3.47018	50.2606	10	0	-0.0433634	730.277	0.4	0.945461	0.049336	46.7792	4	0	-0.0682787	996.093	0.4	0.887704	0.0830968	46.1874	54.3264	NA	NA	3.48138	NA	NA	NA	NA	NA	NA	NA
YBR088C	59.3661	30	0	-0.0569491	843.305	0.0479941	0.980552	0.0491788	56.9869	34	0	-0.042757	632.334	0.121645	0.989941	0.0328964	57.8058	60.4949	54.3939	58.7379	2.37927	55.6072	29	0	-0.0502017	1034.88	0.4	0.917772	0.0461547	55.77	26	0	-0.0407359	844.671	0.4	0.926491	0.0419143	54.2597	57.4139	53.1168	57.9979	-0.16279	NA	NA	NA	NA	NA	NA	NA
YBR101C	50.7083	6	0	-0.0445092	586.786	0.219831	0.970454	0.0589792	49.6705	16	0	-0.0686556	959.94	0.294188	0.989662	0.0345461	NA	NA	48.9254	50.0161	1.03782	55.3765	5	0	-0.0490627	750.762	0.198394	0.885198	0.0711006	49.1823	11	0	-0.101094	1402.55	0.302598	0.990116	0.0303823	NA	NA	49.0313	49.4201	6.19418	NA	NA	NA	NA	NA	NA	NA
YBR106W	47.7649	8	0	-0.0801089	829.072	0.118208	0.956224	0.0939999	45.6141	7	0	-0.0738987	676.148	0.0903933	0.998336	0.017423	46.9306	48.4573	NA	NA	2.15075	45.6353	8	0	-0.0695287	865.246	0.330599	0.958334	0.0530538	43.6552	4	0	-0.122954	1113.86	0.158516	0.98946	0.0311023	45.051	46.317	NA	NA	1.98017	NA	NA	NA	NA	NA	NA	NA
YBR112C	48.0858	16	0	-0.0622122	716.818	0.197289	0.995138	0.0261794	47.1972	26	0	-0.0760412	933.41	0.274113	0.998074	0.0157133	47.3792	48.6704	46.5689	47.4881	0.888545	48.9227	11	0	-0.0665701	1009.7	0.368801	0.971226	0.044531	47.3538	13	0	-0.0916714	1306.58	0.370685	0.990616	0.0269001	47.6676	50.7834	47.2571	50.7266	1.56888	NA	NA	NA	NA	NA	NA	NA
YBR126C	51.7974	30	0	-0.073109	805.118	0.0254886	0.995284	0.0306167	50.1722	22	0	-0.0680633	729.599	0.0606771	0.998883	0.0140914	50.8515	52.2335	49.3257	50.6338	1.62521	51.7297	32	0	-0.0853555	1007.36	0.0930487	0.992222	0.0280967	50.209	25	0	-0.0886388	1027.76	0.130326	0.994042	0.0256541	50.8412	52.4926	49.444	50.807	1.5207	NA	NA	NA	NA	NA	NA	NA
YBR127C	50.7502	49	0	-0.0753066	820.524	0.0544671	0.996441	0.0260209	49.0144	58	0	-0.0713337	743.471	0.0779867	0.999573	0.0088274	50.5977	50.8361	48.8492	49.3133	1.7358	52.2014	64	0	-0.100239	1282.49	0.148064	0.997693	0.0151033	49.9053	68	0	-0.116368	1377.27	0.158282	0.994871	0.0256589	52.0226	52.5178	49.8017	50.0172	2.29607	NA	NA	NA	NA	NA	NA	NA
YBR135W	55.0615	9	0	-0.0300836	608.045	0.4	0.967918	0.0433175	49.5772	10	0	-0.0274636	450.019	0.4	0.866216	0.0883971	53.7098	55.9707	49.1175	51.9856	5.48433	55.5361	8	0	-0.0435007	894.448	0.4	0.929861	0.0419394	51.3783	9	0	-0.0442837	779.312	0.4	0.941383	0.0485196	52.4092	56.447	50.6822	53.4319	4.1578	NA	NA	NA	NA	NA	NA	NA
YBR143C	47.5982	17	0	-0.0907683	982.791	0.163021	0.960814	0.0841673	46.7423	17	0	-0.104622	1017.92	0.101768	0.995609	0.0299842	46.6941	48.3436	46.2918	46.9174	0.855933	44.814	8	0	-0.0906893	963.961	0.244239	0.958817	0.0604743	44.75	6	0	-0.111759	1114.61	0.196832	0.972429	0.0541405	44.0957	46.1771	NA	NA	0.0639707	NA	NA	NA	NA	NA	NA	NA
YBR151W	53.0693	9	0	-0.0624166	718.987	0.0220301	0.991282	0.038308	50.2591	4	0	-0.0693658	843.685	0.16928	0.990735	0.0372791	52.1394	54.0776	NA	NA	2.81015	54.5162	11	0	-0.0676138	803.798	0	0.984792	0.0322249	50.9841	8	0	-0.0727341	929.894	0.18673	0.977746	0.0440018	54.0702	56.0749	50.5223	51.2246	3.5321	NA	NA	NA	NA	NA	NA	NA
YBR154C	46.7866	6	0	-0.0480624	420.832	0	0.976665	0.0625306	47.3792	11	0	-0.0797366	766.115	0.0654558	0.997351	0.0230319	NA	NA	46.8895	48.4389	-0.592601	52.0166	4	0	-0.07996	885.399	0.0225892	0.983366	0.0424861	48.6537	7	0	-0.117861	1243.18	0.102308	0.989821	0.0387393	NA	NA	NA	NA	3.36286	NA	NA	NA	NA	NA	NA	NA
YBR160W	47.2822	5	0	-0.0656304	633.229	0.0731732	0.995865	0.0275432	46.8448	4	0	-0.0809072	797.579	0.109578	0.999287	0.0113973	NA	NA	NA	NA	0.437394	45.969	4	0	-0.0729769	861.9	0.28432	0.970847	0.0466008	46.2759	5	0	-0.0916704	1055.38	0.255969	0.977695	0.0466073	NA	NA	NA	NA	-0.306891	NA	NA	NA	NA	NA	NA	NA
YBR170C	49.4294	4	0	-0.0783315	843.405	0.0923239	0.99451	0.0320902	48.3127	4	0	-0.0864773	913.935	0.116576	0.997841	0.0201276	NA	NA	NA	NA	1.11672	51.3004	3	0	-0.108184	1617.48	0.295913	0.932979	0.083078	48.4784	5	0	-0.140576	1660.65	0.204224	0.994592	0.0267523	NA	NA	NA	NA	2.82201	NA	NA	NA	NA	NA	NA	NA
YBR172C	51.561	6	0	-0.0721676	1196.41	0.358543	0.969766	0.0527159	46.5695	6	0	-0.0872295	1212.22	0.375768	0.978041	0.0472887	NA	NA	NA	NA	4.99151	52.4482	5	0	-0.0522954	805.774	0.285879	0.950191	0.0516819	47.2759	4	0	-0.0850715	1194.27	0.363174	0.964964	0.05276	NA	NA	NA	NA	5.17229	NA	NA	NA	NA	NA	NA	NA
YBR181C	43.1393	37	0	-0.0813686	629.712	0.0381174	0.994745	0.0321788	44.5853	57	0	-0.11628	970.835	0.0476371	0.998621	0.0171893	42.6334	43.8325	44.3244	45.1297	-1.44599	42.6513	36	0	-0.235378	2257.39	0.241278	0.972725	0.0522395	42.5579	43	0	-0.206992	1622.57	0.0757849	0.993804	0.0259759	42.1648	42.8023	42.3707	42.741	0.0933415	NA	NA	NA	NA	NA	NA	NA
YBR198C	45.918	6	0	-0.0685744	616.725	0.062228	0.990132	0.0428411	47.4534	7	0	-0.0653546	675.935	0.129105	0.994076	0.0319507	NA	NA	NA	NA	-1.53534	46.0075	3	0	-0.0816096	1038.75	0.334809	0.97981	0.037875	46.5206	3	0	-0.121773	1349.35	0.218771	0.973589	0.0584137	NA	NA	NA	NA	-0.513044	NA	NA	NA	NA	NA	NA	NA
YBR218C	52.7226	15	0	-0.0688805	769.823	0.00514703	0.996831	0.0242827	47.1628	16	0	-0.0840876	840.821	0.110209	0.998207	0.0183887	52.0425	52.9224	47.0059	47.5293	5.55976	54.764	81	0	-0.0940965	1128.82	0	0.979089	0.0410445	48.9751	20	0	-0.1527	1676.28	0.126014	0.997454	0.0196976	54.1091	54.937	48.848	49.1933	5.78892	NA	NA	NA	NA	NA	NA	NA
YBR234C	51.2137	12	0	-0.0552466	593.496	0.0233909	0.995846	0.026564	49.9529	15	0	-0.0883442	988.836	0.108265	0.996678	0.024686	50.8689	51.7674	49.6253	50.1991	1.26081	55.2593	15	0	-0.0978578	1195.27	0	0.99166	0.024448	51.6854	16	0	-0.0927988	1080.83	0.0825519	0.987619	0.0378384	54.6794	55.6248	50.1765	52.5028	3.57395	NA	NA	NA	NA	NA	NA	NA
YBR244W	48.8433	4	0	-0.085599	923.765	0.115747	0.98579	0.0498641	47.3452	9	0	-0.0894652	899.058	0.107766	0.999392	0.0107281	NA	NA	47.2055	47.6617	1.49805	50.0009	7	0	-0.11309	1496.02	0.244038	0.989488	0.0339724	47.2573	9	0	-0.156255	1654.62	0.156406	0.997221	0.0199954	NA	NA	47.1788	47.5487	2.74358	NA	NA	NA	NA	NA	NA	NA
YBR248C	48.0381	19	0	-0.0881556	924.753	0.120054	0.995204	0.0303625	46.3868	23	0	-0.0922902	883.036	0.10045	0.999176	0.0126489	47.8659	48.4704	46.0617	46.6961	1.65137	50.9029	18	0	-0.134857	1739.66	0.196561	0.996584	0.020129	47.7187	24	0	-0.159647	1709.3	0.149294	0.998021	0.0172026	50.7941	51.1673	47.6418	47.872	3.18415	NA	NA	NA	NA	NA	NA	NA
YBR249C	49.5557	31	0	-0.0958485	988.5	0.0475195	0.993456	0.037331	49.902	37	0	-0.0821878	860.074	0.0481524	0.987886	0.0503146	49.2319	49.7948	49.7512	50.2928	-0.346266	49.3157	31	0	-0.143365	1766.74	0.21059	0.987964	0.0405864	47.9882	34	0	-0.167764	1744.17	0.113991	0.996358	0.0243985	48.9641	49.5128	47.8919	48.1767	1.32744	NA	NA	NA	NA	NA	NA	NA
YBR256C	47.6829	8	0	-0.0691731	726.076	0.133558	0.991692	0.0383199	49.0304	8	0	-0.0756525	854.695	0.148857	0.993451	0.032809	47.0161	48.2484	48.6233	49.459	-1.34749	50.2239	3	0	-0.176245	2170.27	0.180623	0.992032	0.0331874	49.7685	6	0	-0.159407	1932.36	0.182687	0.988257	0.0416936	NA	NA	NA	NA	0.455416	NA	NA	NA	NA	NA	NA	NA
YCL017C	52.0757	15	0	-0.0796772	913.382	0.0537356	0.994628	0.0316071	47.0137	10	0	-0.0927192	942.897	0.130613	0.989437	0.0443682	51.2913	52.5822	46.5197	47.8855	5.06208	54.4938	15	0	-0.0885482	1051.8	0	0.992421	0.0246961	49.8719	8	0	-0.113381	1325.58	0.14904	0.997371	0.0180058	54.1511	55.0179	49.5989	50.0509	4.62189	NA	NA	NA	NA	NA	NA	NA
YCL037C	47.7617	16	0	-0.0950202	952.55	0.0897787	0.990095	0.045329	45.8302	22	0	-0.102865	987.729	0.125032	0.999408	0.0105722	46.5682	48.1715	45.6022	46.4968	1.93142	47.6603	11	0	-0.103548	1309.32	0.281427	0.989614	0.0326174	46.2284	4	0	-0.139187	1765.2	0.325967	0.96416	0.0613925	46.4319	48.2413	NA	NA	1.43188	NA	NA	NA	NA	NA	NA	NA
YCL057C-A	47.0367	3	0	-0.0829864	925.597	0.206552	0.92289	0.11656	45.4947	5	0	-0.068616	665.882	0.146879	0.996599	0.0234558	NA	NA	NA	NA	1.54196	45.0512	3	0	-0.061484	831.924	0.4	0.950476	0.0486298	44.2537	3	0	-0.068996	714.534	0.243584	0.94374	0.0576584	NA	NA	NA	NA	0.797471	NA	NA	NA	NA	NA	NA	NA
YCR002C	48.5024	11	0	-0.0696815	720.474	0.0899072	0.997114	0.0227763	48.3534	9	0	-0.0851709	914.653	0.129138	0.998012	0.0189947	47.6672	49.3483	48.0207	48.6024	0.148952	49.4951	11	0	-0.132117	1705.85	0.24107	0.994678	0.0251424	49.8519	11	0	-0.137752	1605.46	0.147054	0.991259	0.0348353	48.4015	49.8556	49.4202	50.468	-0.356814	NA	NA	NA	NA	NA	NA	NA
YCR009C	47.2278	10	0	-0.0825655	821.051	0.102811	0.995191	0.0303985	46.3283	14	0	-0.0877719	859.703	0.123484	0.996848	0.0242403	46.8109	47.6169	45.7903	46.9217	0.899481	46.512	10	0	-0.110556	1327.81	0.279496	0.992085	0.0279197	45.4527	7	0	-0.148619	1603.55	0.234104	0.9896	0.0353083	46.3268	46.8094	NA	NA	1.05931	NA	NA	NA	NA	NA	NA	NA
YCR030C	46.5332	11	0	-0.0659551	660.184	0.134696	0.993817	0.0316909	45.6709	16	0	-0.100106	999.107	0.164033	0.99695	0.0234171	45.5832	47.206	45.324	46.0895	0.862306	47.8247	9	0	-0.0568385	697.862	0.254862	0.98252	0.0340438	45.0989	5	0	-0.113372	1249.94	0.26208	0.993574	0.0243307	45.7662	50.5208	NA	NA	2.72572	NA	NA	NA	NA	NA	NA	NA
YCR035C	50.4129	4	0	-0.0838842	966.164	0.11738	0.975753	0.0667695	48.1913	8	0	-0.067963	716.944	0.119388	0.996271	0.0256126	NA	NA	47.8162	48.3962	2.22165	55.1906	5	0	-0.106447	1296.95	0	0.871523	0.109743	47.8715	7	0	-0.131791	1505.14	0.197361	0.997461	0.0179074	NA	NA	NA	NA	7.31918	NA	NA	NA	NA	NA	NA	NA
YCR036W	56.1943	5	0	-0.0544751	688.086	0	0.985318	0.0463374	56.5241	7	0	-0.0447537	571.947	0	0.995456	0.0244805	NA	NA	NA	NA	-0.329776	57.5301	5	0	-0.119761	1585.5	0	0.947361	0.0440056	59.4892	6	0	-0.049216	696.695	0	0.849701	0.0673765	NA	NA	NA	NA	-1.95903	NA	NA	NA	NA	NA	NA	NA
YCR057C	49.8928	7	0	-0.0546965	555.096	0.0188685	0.978889	0.0634265	46.5907	10	0	-0.0800677	763.341	0.0892551	0.99883	0.0149706	NA	NA	45.6584	47.1113	3.30211	45.6378	3	0	-0.146831	1647.44	0.257465	0.998448	0.0127534	45.8767	6	0	-0.150762	1573.69	0.193479	0.992241	0.0318099	NA	NA	NA	NA	-0.238847	NA	NA	NA	NA	NA	NA	NA
YCR072C	51.9717	3	0	-0.0418997	497.258	0.0896208	0.977779	0.0546043	51.4573	9	0	-0.0537717	622.954	0.0857795	0.989633	0.0406391	NA	NA	49.2868	52.8665	0.514422	49.8951	5	0	-0.0765829	1271.03	0.4	0.965776	0.0471244	52.5354	9	0	-0.0543215	999.506	0.4	0.967214	0.0359557	NA	NA	52.2855	53.7088	-2.64034	NA	NA	NA	NA	NA	NA	NA
YCR090C	47.6522	3	0	-0.0829166	823.643	0.0856174	0.998007	0.0198061	47.1999	6	0	-0.075468	783.582	0.141735	0.99512	0.0292313	NA	NA	NA	NA	0.452221	50.2547	5	0	-0.141205	1765.73	0.19213	0.995739	0.023327	45.9188	3	0	-0.143321	1369.86	0.117576	0.995061	0.0267078	NA	NA	NA	NA	4.33592	NA	NA	NA	NA	NA	NA	NA
YDL007W	48.0218	18	0	-0.0674084	677.049	0.0816043	0.996704	0.0244723	47.3397	21	0	-0.0782067	786.909	0.109099	0.998609	0.0158172	47.6925	48.4398	47.0216	47.7936	0.682103	48.5464	19	0	-0.0952856	1093.44	0.178499	0.995022	0.023845	46.929	18	0	-0.114927	1262.82	0.198281	0.995548	0.0227848	48.271	48.8736	46.6172	47.1599	1.61739	NA	NA	NA	NA	NA	NA	NA
YDL014W	44.2085	15	0	-0.102904	839.382	0.0416071	0.990091	0.0445608	44.7778	28	0	-0.10868	913.1	0.0454048	0.999215	0.0130399	44.0722	44.9347	44.6696	45.2366	-0.569361	44.6172	8	0	-0.119354	1336.45	0.28887	0.989228	0.0305251	43.6147	11	0	-0.139442	1210.2	0.123275	0.993307	0.0261892	44.4783	44.842	43.4534	44.3071	1.00254	NA	NA	NA	NA	NA	NA	NA
YDL021W	49.6174	5	0	-0.0647829	665.263	0.0410505	0.990332	0.0439594	48.9825	7	0	-0.0687454	744.504	0.113826	0.994275	0.031876	NA	NA	NA	NA	0.63488	49.6222	3	0	-0.137065	1731.41	0.220279	0.991171	0.0324881	48.7682	5	0	-0.104712	1246.43	0.200787	0.992588	0.0289476	NA	NA	NA	NA	0.853961	NA	NA	NA	NA	NA	NA	NA
YDL022W	46.4037	43	0	-0.0673839	598.652	0.0305003	0.991551	0.0410739	46.5027	40	0	-0.082337	771.178	0.0764592	0.996862	0.0252275	45.789	47.0628	46.1402	46.6801	-0.0989374	46.395	40	0	-0.115716	1265.67	0.212823	0.968712	0.0636191	45.364	35	0	-0.146007	1416.3	0.151399	0.99344	0.0294875	45.4392	46.649	45.241	45.7281	1.03098	NA	NA	NA	NA	NA	NA	NA
YDL040C	45.3637	11	0	-0.0813411	725.655	0.0773073	0.992524	0.0379311	45.3366	30	0	-0.100686	890.641	0.0705521	0.998308	0.0189067	44.4245	46.1559	45.0232	45.6379	0.0271197	45.6009	9	0	-0.106648	1123.59	0.2105	0.98796	0.0348957	43.9086	8	0	-0.163808	1477.55	0.145029	0.982101	0.047601	45.5179	46.0115	43.2339	44.6738	1.69233	NA	NA	NA	NA	NA	NA	NA
YDL044C	47.9389	7	0	-0.0518793	677.566	0.296152	0.995223	0.0221102	48.4584	3	0	-0.0886511	1136.76	0.267493	0.986839	0.042443	NA	NA	NA	NA	-0.519456	47.5958	3	0	-0.0596517	765.631	0.294006	0.870859	0.101156	49.7886	3	0	-0.0521429	861.716	0.4	0.895618	0.0734954	NA	NA	NA	NA	-2.19281	NA	NA	NA	NA	NA	NA	NA
YDL047W	52.0358	10	0	-0.0571269	641.542	0.0355475	0.994383	0.0307882	51.7758	6	0	-0.054756	620.581	0.0538784	0.997346	0.0209714	51.3719	52.9877	NA	NA	0.260077	51.3465	4	0	-0.0530633	789.259	0.290983	0.957443	0.0496537	51.8453	3	0	-0.0753153	1096.97	0.261809	0.954344	0.0613112	NA	NA	NA	NA	-0.498806	NA	NA	NA	NA	NA	NA	NA
YDL051W	52.1604	15	0	-0.0924202	1140.57	0.118167	0.995351	0.0283387	48.5727	13	0	-0.120531	1277.2	0.109394	0.99806	0.0195538	52.0633	52.51	47.9935	48.741	3.58775	51.2455	15	0	-0.125373	1661.19	0.207214	0.993707	0.0265707	49.7949	17	0	-0.159477	1806.26	0.124314	0.997927	0.0177246	51.0472	51.3769	49.4583	49.8848	1.4506	NA	NA	NA	NA	NA	NA	NA
YDL064W	47.461	6	0	-0.0597044	664.281	0.19018	0.975104	0.0628513	47.3386	3	0	-0.0767579	855.149	0.195416	0.963797	0.0781216	NA	NA	NA	NA	0.122464	50.307	3	0	-0.140188	1934.68	0.266468	0.986086	0.0403816	47.6171	5	0	-0.14589	1624.68	0.185585	0.992286	0.0325085	NA	NA	NA	NA	2.68982	NA	NA	NA	NA	NA	NA	NA
YDL083C	42.766	29	0	-0.117545	893.831	0.03793	0.992034	0.0422654	44.4701	41	0	-0.119384	966.825	0.0232267	0.997176	0.0255412	42.5646	43.2349	44.4043	44.669	-1.70415	42.206	26	0	-0.241934	1960.95	0.120904	0.991187	0.0297056	42.4421	28	0	-0.21707	1658.78	0.057101	0.993898	0.0261008	42.1272	42.3085	42.2812	42.5626	-0.236185	NA	NA	NA	NA	NA	NA	NA
YDL084W	48.277	24	0	-0.0774575	776.061	0.0695151	0.996448	0.0263128	47.3616	27	0	-0.0833746	819.582	0.087245	0.998171	0.0188585	47.8248	48.672	47.1102	47.5939	0.915409	50.2462	28	0	-0.0823333	992.2	0.162002	0.994788	0.0228062	49.1872	29	0	-0.10843	1192.36	0.119956	0.996283	0.0220406	50.0373	50.5812	49.0936	49.2885	1.05901	NA	NA	NA	NA	NA	NA	NA
YDL095W	47.6898	7	0	-0.0575649	647.115	0.190741	0.95471	0.0836378	46.7164	7	0	-0.0940523	990.457	0.171042	0.984454	0.051535	NA	NA	NA	NA	0.973405	45.7091	5	0	-0.0628524	833.629	0.369894	0.953068	0.0527129	45.0655	3	0	-0.103839	1088.02	0.224697	0.979346	0.0449766	NA	NA	NA	NA	0.643607	NA	NA	NA	NA	NA	NA	NA
YDL097C	47.5004	15	0	-0.0825704	808.871	0.0787044	0.996895	0.0247755	47.1822	15	0	-0.0777248	759.682	0.0889454	0.999295	0.0114878	47.1931	48.0115	46.9239	47.4241	0.31812	48.5255	9	0	-0.0974377	1147.05	0.1999	0.99481	0.0241066	46.9282	5	0	-0.11872	1214.67	0.139022	0.990152	0.0368438	48.1999	48.811	NA	NA	1.59734	NA	NA	NA	NA	NA	NA	NA
YDL100C	48.3925	14	0	-0.0602632	664.045	0.149898	0.996783	0.0222732	48.7424	23	0	-0.0655375	699.081	0.109085	0.998823	0.0140512	48.0431	48.8837	47.907	51.437	-0.349926	49.4237	14	0	-0.0837551	1138.16	0.280985	0.98752	0.0332608	48.4564	13	0	-0.0985538	1163.42	0.204395	0.987718	0.0376985	49.2026	50.633	48.1044	48.7764	0.967333	NA	NA	NA	NA	NA	NA	NA
YDL103C	45.8251	18	0	-0.060601	636.229	0.19992	0.992461	0.033166	46.797	15	0	-0.0837248	799.482	0.0826384	0.997441	0.0226178	45.4913	47.2257	45.7277	47.4389	-0.971835	46.7288	15	0	-0.109649	1239.1	0.227093	0.983729	0.0426993	45.7753	5	0	-0.109912	1135.24	0.188515	0.991413	0.0307529	46.3725	48.6866	NA	NA	0.953429	NA	NA	NA	NA	NA	NA	NA
YDL112W	47.8264	14	0	-0.0635186	650.23	0.106225	0.985888	0.0506907	46.5503	22	0	-0.0794618	786.708	0.124514	0.997003	0.0233373	47.4022	51.0848	46.2443	46.9602	1.27612	48.2202	10	0	-0.1104	1369.56	0.250268	0.991764	0.0301422	46.0631	10	0	-0.111094	1314.32	0.282612	0.993771	0.0243738	48.0011	48.2962	45.5434	46.2808	2.15713	NA	NA	NA	NA	NA	NA	NA
YDL126C	52.1771	82	0	-0.0719598	874.593	0.104009	0.995684	0.0267436	51.7317	75	0	-0.0671434	813.517	0.116492	0.996528	0.0232029	51.768	52.5543	51.3088	52.1134	0.445377	55.3894	86	0	-0.1217	1493.5	0	0.970192	0.0496164	52.6302	72	0	-0.123874	1576.97	0.129662	0.985409	0.0411246	54.9145	55.6574	52.3785	52.8262	2.75915	NA	NA	NA	NA	NA	NA	NA
YDL130W	46.8481	5	0	-0.0828701	1028.05	0.292334	0.955044	0.0760525	45.6335	5	0	-0.0549214	762.463	0.4	0.827971	0.132947	NA	NA	NA	NA	1.21455	48.5653	4	0	-0.0627521	829.723	0.28648	0.909278	0.0806516	49.4346	5	0	-0.159895	2604.99	0.4	0.936789	0.0773955	NA	NA	NA	NA	-0.86936	NA	NA	NA	NA	NA	NA	NA
YDL135C	49.0871	5	0	-0.0987538	1049.45	0.0930416	0.991214	0.0426336	46.9922	11	0	-0.0840402	834.762	0.110723	0.999227	0.011999	NA	NA	46.5854	47.4374	2.09488	51.7359	7	0	-0.0826092	1159.74	0.237374	0.994427	0.020837	48.8679	13	0	-0.126094	1460.36	0.175215	0.996649	0.0208917	NA	NA	48.6974	49.1162	2.86796	NA	NA	NA	NA	NA	NA	NA
YDL153C	44.4224	15	0	-0.0531938	615.15	0.317436	0.962845	0.0604602	45.2667	11	0	-0.094082	1189.64	0.351802	0.962101	0.0656892	44.1513	49.7531	44.5932	45.6789	-0.844323	45.9831	5	0	-0.106309	1428.47	0.370558	0.995201	0.0187438	44.7564	4	0	-0.12295	1455.09	0.32297	0.963814	0.0558006	NA	NA	NA	NA	1.22673	NA	NA	NA	NA	NA	NA	NA
YDL160C	46.4134	10	0	-0.078961	730.918	0.0691276	0.992503	0.0386715	45.8991	10	0	-0.0867826	819	0.107068	0.998999	0.0137787	45.5841	47.8986	45.4294	46.2077	0.514234	48.7241	10	0	-0.106371	1275.39	0.207993	0.993191	0.0283126	47.3898	8	0	-0.106969	1303.5	0.262815	0.982355	0.0431268	48.0334	49.0159	47.1044	59.5419	1.33428	NA	NA	NA	NA	NA	NA	NA
YDL192W	49.51	17	0	-0.101767	1122.58	0.111132	0.980943	0.061212	48.0869	17	0	-0.088842	922.435	0.109169	0.998087	0.0190784	49.1237	49.7958	47.6801	48.4015	1.42311	49.7803	17	0	-0.071774	880.906	0.192368	0.934747	0.0795576	47.9756	16	0	-0.137666	1445.79	0.12336	0.995074	0.0274624	48.073	54.4187	47.7578	48.2147	1.80476	NA	NA	NA	NA	NA	NA	NA
YDL201W	48.1069	6	0	-0.0832892	898.222	0.141619	0.979597	0.0625098	46.0305	14	0	-0.125916	1163.82	0.0830498	0.99898	0.0148511	NA	NA	45.8099	46.4745	2.07643	49.0122	10	0	-0.170444	2121.61	0.228059	0.995264	0.025218	47.5823	12	0	-0.2135	2168.6	0.1084	0.993844	0.0330828	48.8816	49.1746	47.495	47.6779	1.42989	NA	NA	NA	NA	NA	NA	NA
YDL205C	54.2096	9	0	-0.0525917	640.82	0.0352956	0.945473	0.0943942	54.6337	3	0	-0.0710297	960.059	0.116668	0.952629	0.0911993	44.8567	55.3616	NA	NA	-0.424101	57.5056	10	0	-0.119595	1581.96	0	0.976768	0.0284582	55.924	9	0	-0.0570009	780.733	0.0866523	0.932386	0.0563541	NA	NA	53.7312	57.0478	1.58154	NA	NA	NA	NA	NA	NA	NA
YDL208W	48.7216	7	0	-0.0624644	836.942	0.291335	0.971146	0.0589944	49.5836	9	0	-0.153971	2190.03	0.308606	0.984653	0.0426321	NA	NA	NA	NA	-0.861961	45.9776	5	0	-0.0602739	787.154	0.352527	0.943922	0.0580342	50.3859	5	0	-0.0617708	816.165	0.231429	0.980714	0.0383302	NA	NA	NA	NA	-4.40839	NA	NA	NA	NA	NA	NA	NA
YDL225W	51.0218	11	0	-0.064883	927.345	0.271446	0.992294	0.0294785	50.3967	10	0	-0.051254	660.464	0.211608	0.993466	0.0282412	50.5765	51.4444	50.1955	50.7291	0.625121	52.4306	9	0	-0.0566238	794.767	0.216592	0.986776	0.0278409	48.9007	8	0	-0.0813419	1281.21	0.392727	0.993472	0.0210587	51.4484	53.8767	48.821	49.8733	3.52983	NA	NA	NA	NA	NA	NA	NA
YDR001C	48.7015	11	0	-0.0725812	750.205	0.0821154	0.993554	0.0348246	46.8538	8	0	-0.108126	1121.83	0.153643	0.996963	0.0237963	47.9162	49.8195	46.5393	47.2372	1.8477	49.9751	15	0	-0.073432	951.615	0.229111	0.995894	0.0185866	47.9423	13	0	-0.0924889	1058.5	0.196667	0.997483	0.0162864	48.9434	50.4579	47.5859	48.1779	2.03282	NA	NA	NA	NA	NA	NA	NA
YDR035W	45.8143	15	0	-0.0734541	640.438	0.0370562	0.997062	0.0245192	45.2322	18	0	-0.0760727	656.448	0.0516191	0.999343	0.0112517	45.1322	46.3931	45.0733	45.4462	0.58215	46.9406	11	0	-0.11068	1156.88	0.156786	0.987542	0.0396826	46.2264	17	0	-0.155008	1504.96	0.119618	0.996164	0.0238909	46.8581	47.1463	46.1469	46.3594	0.714141	NA	NA	NA	NA	NA	NA	NA
YDR037W	46.1838	39	0	-0.111055	1008.14	0.0601542	0.998113	0.0205724	46.4969	59	0	-0.100504	923.647	0.0590114	0.99859	0.0173233	45.9396	46.7015	45.6158	48.9454	-0.313082	46.2769	31	0	-0.176825	1915	0.209028	0.990726	0.0344413	45.3978	45	0	-0.222544	2075.88	0.116221	0.998016	0.0177768	46.1401	46.5913	45.2762	45.4767	0.879044	NA	NA	NA	NA	NA	NA	NA
YDR044W	47.3995	12	0	-0.0640634	672.892	0.144398	0.99694	0.0223926	47.004	9	0	-0.109595	1105.39	0.12379	0.994401	0.0333494	46.1777	47.7979	46.4029	47.1598	0.395464	48.1565	16	0	-0.154438	2119.6	0.32412	0.986102	0.0375963	44.9703	10	0	-0.165838	1582.51	0.15229	0.994977	0.0258246	47.9913	48.3269	44.8583	45.0755	3.18625	NA	NA	NA	NA	NA	NA	NA
YDR063W	48.9611	3	0	-0.0822091	900.09	0.124218	0.98563	0.0529211	47.2858	5	0	-0.0934222	905.322	0.0770696	0.998939	0.0147669	NA	NA	NA	NA	1.67525	53.5777	3	0	-0.151073	2060.18	0.158007	0.867983	0.112842	47.8836	7	0	-0.130764	1396.37	0.141138	0.995927	0.0240757	NA	NA	NA	NA	5.6941	NA	NA	NA	NA	NA	NA	NA
YDR064W	43.2809	18	0	-0.0885958	708.918	0.0635815	0.993106	0.0372085	45.0526	17	0	-0.0990395	844.758	0.0481343	0.991726	0.0430641	42.9017	44.0013	44.7771	45.4662	-1.77167	41.9441	12	0	-0.245071	2176.21	0.207512	0.983197	0.0363866	42.2886	11	0	-0.224768	1757.27	0.0850383	0.991804	0.0290609	41.862	42.088	42.2282	42.319	-0.344516	NA	NA	NA	NA	NA	NA	NA
YDR086C	46.585	5	0	-0.0904	884.662	0.112959	0.942091	0.1123	44.2087	5	0	-0.102381	887.24	0.0979031	0.996455	0.0258614	NA	NA	NA	NA	2.37635	45.0852	6	0	-0.0778741	927.412	0.31727	0.95588	0.0563452	41.9003	5	0	-0.1681	1385.42	0.147917	0.909428	0.0824821	NA	NA	NA	NA	3.18494	NA	NA	NA	NA	NA	NA	NA
YDR092W	54.4695	5	0	-0.0474178	564.314	0.00279026	0.995532	0.0251859	51.7071	5	0	-0.0598356	717.978	0.108729	0.988224	0.0432622	NA	NA	NA	NA	2.76232	55.8818	7	0	-0.0594111	810.605	0.0844985	0.968094	0.0382845	52.6695	6	0	-0.0723301	887.705	0.0958727	0.974031	0.0469009	NA	NA	NA	NA	3.21231	NA	NA	NA	NA	NA	NA	NA
YDR093W	49.731	7	0	-0.0524811	709.1	0.267834	0.944929	0.0837501	46.8084	13	0	-0.0570225	691.887	0.277698	0.991647	0.0315985	NA	NA	46.3478	47.6559	2.92261	56.9294	6	0	-0.0571345	740.681	0	0.960087	0.0410062	48.1553	9	0	-0.08388	1128.66	0.310647	0.954575	0.0662842	NA	NA	47.3508	48.7553	8.77407	NA	NA	NA	NA	NA	NA	NA
YDR098C	48.2306	10	0	-0.0146335	172.761	0.21185	0.876592	0.0708575	49.9203	10	0	-0.0633451	781.666	0.192196	0.997759	0.0173755	36.7067	57.1603	48.7954	50.2614	-1.68967	51.7216	8	0	-0.0770016	1353.56	0.391267	0.993766	0.0187894	49.5923	10	0	-0.107394	1240.28	0.148174	0.99228	0.0310679	51.5874	52.528	49.3362	49.9075	2.12931	NA	NA	NA	NA	NA	NA	NA
YDR152W	51.7767	13	0	-0.0445663	602.532	0.206848	0.991132	0.0316647	47.4907	8	0	-0.0682688	851.388	0.276611	0.996059	0.0222557	51.3913	52.9902	47.1045	49.1672	4.28605	56.2919	10	0	-0.0707635	896.934	0	0.955952	0.0484317	46.0422	8	0	-0.0983596	1378.89	0.395134	0.966572	0.0500602	55.5633	57.1212	45.4789	48.5994	10.2497	NA	NA	NA	NA	NA	NA	NA
YDR165W	48.966	14	0	-0.0770396	813.369	0.0916024	0.986038	0.0528566	47.0101	15	0	-0.108321	1098.99	0.128718	0.998247	0.0184451	43.4359	49.1941	46.937	47.1327	1.95592	50.5911	12	0	-0.120284	1551.05	0.206052	0.998066	0.0146993	47.9351	7	0	-0.178761	1915.62	0.142308	0.995556	0.0263676	50.2815	50.7473	NA	NA	2.656	NA	NA	NA	NA	NA	NA	NA
YDR170C	47.1481	17	0	-0.0652741	728.769	0.203585	0.989504	0.038638	46.685	14	0	-0.0609332	727.526	0.269838	0.995083	0.0242398	45.3306	48.3166	45.6465	47.3249	0.463173	48.1651	11	0	-0.0836647	1111.05	0.301234	0.979704	0.0428541	46.8094	11	0	-0.081271	1062.79	0.329781	0.975347	0.0449794	46.7092	48.5999	46.4773	47.1866	1.35563	NA	NA	NA	NA	NA	NA	NA
YDR174W	46.1355	9	0	-0.0718469	688.264	0.111243	0.997033	0.0226835	47.9448	10	0	-0.0813631	880.685	0.150528	0.984214	0.0529592	45.3945	46.8805	47.5781	48.3007	-1.80928	47.4934	10	0	-0.0863898	1013.97	0.231291	0.982611	0.0413323	47.9988	8	0	-0.0949055	1003.63	0.128555	0.979915	0.0505429	46.809	48.3427	47.5792	49.5273	-0.50546	NA	NA	NA	NA	NA	NA	NA
YDR177W	55.0243	7	0	-0.0587575	801.502	0.112174	0.979662	0.0516552	59.78	9	0	-0.0391981	560.321	0	0.987119	0.0369457	NA	NA	55.9606	61.2141	-4.75571	55.9738	9	0	-0.0513457	953.356	0.325038	0.964581	0.0302357	56.3732	8	0	-0.0307976	652.485	0.4	0.88703	0.0464003	55.4336	56.8613	51.2327	57.9933	-0.399351	NA	NA	NA	NA	NA	NA	NA
YDR189W	49.5484	6	0	-0.0877444	1118.32	0.229503	0.978795	0.0566466	47.9765	6	0	-0.0921657	1008.63	0.158694	0.997432	0.0209969	NA	NA	NA	NA	1.5719	49.1693	5	0	-0.0447828	721.787	0.4	0.933822	0.054127	47.5727	5	0	-0.0990327	1195.63	0.250179	0.979241	0.0476514	NA	NA	NA	NA	1.59666	NA	NA	NA	NA	NA	NA	NA
YDR190C	50.7579	22	0	-0.0718272	783.999	0.0558501	0.994157	0.0326057	49.5223	32	0	-0.0753873	804.441	0.0806841	0.995153	0.029816	50.5256	51.207	49.016	50.0464	1.23567	52.714	27	0	-0.0747701	855.502	0.0285528	0.96473	0.0597158	49.6786	21	0	-0.101582	1165.21	0.139385	0.994992	0.0243779	49.5609	53.0509	49.0645	50.1759	3.0354	NA	NA	NA	NA	NA	NA	NA
YDR211W	48.1649	13	0	-0.0708103	718.658	0.0856861	0.988779	0.0458658	46.2554	14	0	-0.0913748	886.241	0.117613	0.99854	0.016647	47.9778	49.0508	45.6888	46.7241	1.90954	47.0225	7	0	-0.0925528	1134.24	0.278301	0.989988	0.0302591	45.3108	6	0	-0.11065	1191.09	0.237099	0.978129	0.0467918	NA	NA	NA	NA	1.71163	NA	NA	NA	NA	NA	NA	NA
YDR225W	39.5852	13	0	-0.040779	255.6	0	0.92089	0.0938175	44.7692	11	0	-0.113361	1225.64	0.258487	0.839597	0.16589	35.2262	45.5899	NA	NA	-5.18401	45.7124	9	0	-0.167115	1797.01	0.22269	0.991043	0.0339177	46.6764	13	0	-0.128922	1291.93	0.130353	0.989665	0.0382165	44.3296	45.9802	46.4286	47.035	-0.963977	NA	NA	NA	NA	NA	NA	NA
YDR234W	48.6333	15	0	-0.0744184	794.457	0.113788	0.995913	0.0268785	47.279	13	0	-0.0948826	930.124	0.0878986	0.998795	0.0156314	46.9245	49.3914	47.039	47.5851	1.35428	49.3167	9	0	-0.131199	1679.63	0.240085	0.98942	0.0360606	48.1762	10	0	-0.164317	1778.72	0.142375	0.997153	0.0208935	49.1483	49.459	47.7892	48.2955	1.1405	NA	NA	NA	NA	NA	NA	NA
YDR267C	50.0011	3	0	-0.0578467	591.223	0.0215299	0.996466	0.0254891	47.3472	3	0	-0.0916557	893.656	0.0803194	0.990994	0.0441064	NA	NA	NA	NA	2.65399	50.3906	5	0	-0.0579441	800.848	0.265118	0.980803	0.0359648	49.6506	4	0	-0.0893628	1035.21	0.148785	0.986771	0.0394049	NA	NA	NA	NA	0.739985	NA	NA	NA	NA	NA	NA	NA
YDR280W	53.2361	4	0	-0.0861115	1116.32	0.125529	0.987724	0.0463806	50.2387	3	0	-0.061948	671.696	0.0689121	0.989833	0.0422592	NA	NA	NA	NA	2.99738	54.1541	5	0	-0.0586388	703.664	0.0224432	0.980384	0.0356965	52.638	4	0	-0.0823608	1001.46	0.0885241	0.974519	0.0502572	NA	NA	NA	NA	1.51604	NA	NA	NA	NA	NA	NA	NA
YDR293C	45.1307	19	0	-0.0845257	749.679	0.0814214	0.997196	0.0230508	45.554	21	0	-0.114706	1041.59	0.0858863	0.999066	0.0139735	44.9088	45.7977	45.3542	45.9407	-0.423317	46.0807	13	0	-0.114871	1437.8	0.321402	0.972993	0.0493104	45.5065	11	0	-0.135648	1366.76	0.177898	0.990176	0.0343157	44.9286	47.6674	43.4337	46.6967	0.574286	NA	NA	NA	NA	NA	NA	NA
YDR298C	48.3985	7	0	-0.0827419	899.1	0.137734	0.931828	0.110448	47.1364	7	0	-0.100218	1013.7	0.121359	0.997945	0.0198725	NA	NA	NA	NA	1.2621	48.0226	13	0	-0.0511409	652.979	0.27753	0.97092	0.0415668	47.5281	3	0	-0.0662357	751.225	0.203322	0.980525	0.040007	47.6032	48.91	NA	NA	0.494482	NA	NA	NA	NA	NA	NA	NA
YDR321W	54.1714	8	0	-0.0918244	1153.12	0.0652751	0.990318	0.0415216	51.1498	3	0	-0.0838837	973.573	0.0983114	0.989713	0.0429636	52.5034	54.4868	NA	NA	3.02165	57.2676	6	0	-0.122467	1606.56	0	0.928481	0.0555611	52.32	5	0	-0.0836577	1177.9	0.222331	0.934509	0.0787088	NA	NA	NA	NA	4.94758	NA	NA	NA	NA	NA	NA	NA
YDR322C-A	47.3835	8	0	-0.0782085	1004.64	0.30087	0.909637	0.114449	44.6282	4	0	-0.0759321	739.893	0.182409	0.996325	0.0233737	46.5611	59.1384	NA	NA	2.75528	47.6941	7	0	-0.0379848	560.163	0.383001	0.924154	0.0547469	46.7729	3	0	-0.0985884	1386.24	0.37765	0.971446	0.0487347	NA	NA	NA	NA	0.921218	NA	NA	NA	NA	NA	NA	NA
YDR324C	47.6161	3	0	-0.0847873	854.319	0.0999264	0.990179	0.0440818	46.8318	16	0	-0.0799883	782.202	0.102882	0.998519	0.0166267	NA	NA	45.9649	47.4862	0.784277	48.1183	5	0	-0.0954074	1155.78	0.235485	0.989482	0.033192	47.9125	11	0	-0.090492	1017.06	0.183	0.95515	0.0712295	NA	NA	47.4421	52.3564	0.205869	NA	NA	NA	NA	NA	NA	NA
YDR335W	50.3108	8	0	-0.0663031	719.251	0.0666691	0.977119	0.0664657	48.7792	6	0	-0.063221	662.705	0.0920319	0.99541	0.0283943	50.0233	50.3381	NA	NA	1.53159	51.5982	8	0	-0.113326	1431.33	0.15682	0.995504	0.0224821	49.2964	6	0	-0.110302	1364.58	0.214266	0.990184	0.0335048	51.3041	51.7908	NA	NA	2.30175	NA	NA	NA	NA	NA	NA	NA
YDR353W	47.1058	14	0	-0.089385	862.814	0.0804903	0.996774	0.0257476	47.8535	17	0	-0.0978448	1000.69	0.104377	0.997942	0.0202025	46.8805	48.0908	47.4807	48.1558	-0.747664	47.8507	20	0	-0.139393	1542.64	0.172411	0.996099	0.023062	46.1275	13	0	-0.156165	1481.55	0.102886	0.997708	0.0185811	47.8014	48.099	45.992	46.2294	1.7232	NA	NA	NA	NA	NA	NA	NA
YDR354W	48.344	4	0	-0.0948244	1015.06	0.12668	0.984384	0.0560713	46.7212	8	0	-0.0876002	862.684	0.113371	0.998616	0.0162349	NA	NA	46.2711	47.2628	1.62278	48.3205	3	0	-0.110786	1345.23	0.230846	0.994039	0.0261191	46.055	5	0	-0.183524	1797.8	0.133906	0.9953	0.0271124	NA	NA	NA	NA	2.26553	NA	NA	NA	NA	NA	NA	NA
YDR358W	48.3218	7	0	-0.0693072	742.279	0.127917	0.996542	0.0241867	48.2061	6	0	-0.0738485	884.606	0.224011	0.990927	0.036548	NA	NA	NA	NA	0.115737	47.7481	8	0	-0.0811762	1073.3	0.310274	0.985907	0.0343656	47.2366	7	0	-0.100309	1220.7	0.266586	0.969986	0.0545414	47.307	48.5971	NA	NA	0.511495	NA	NA	NA	NA	NA	NA	NA
YDR365C	44.1467	6	0	-0.100627	1080.26	0.273818	0.969652	0.0596466	44.9788	20	0	-0.084351	1077.32	0.366392	0.957626	0.0661496	NA	NA	44.6875	45.6819	-0.832078	44.9212	3	0	-0.0772342	1023.97	0.391184	0.965142	0.0449697	44.6489	7	0	-0.113929	1215.15	0.252373	0.977953	0.0458439	NA	NA	NA	NA	0.27226	NA	NA	NA	NA	NA	NA	NA
YDR388W	47.399	9	0	-0.0697716	774.993	0.190942	0.996122	0.0240857	46.7544	3	0	-0.0841498	847.712	0.132021	0.996338	0.0260373	46.7414	48.1564	NA	NA	0.644646	48.7736	8	0	-0.0717598	1041.7	0.344508	0.991799	0.0241533	45.8069	5	0	-0.0926204	1189.22	0.34632	0.955512	0.0580194	47.9659	49.163	NA	NA	2.96666	NA	NA	NA	NA	NA	NA	NA
YDR390C	50.8634	6	0	-0.0539651	566.364	0.0139742	0.996697	0.0239204	48.2546	9	0	-0.0702573	736.612	0.111639	0.997448	0.0212947	NA	NA	47.7475	48.7174	2.60889	52.8804	12	0	-0.0895696	1285.09	0.220393	0.979274	0.0404735	48.1453	8	0	-0.0829832	969.272	0.206197	0.994233	0.0238192	51.5539	54.743	47.7831	48.7172	4.73511	NA	NA	NA	NA	NA	NA	NA
YDR391C	49.086	3	0	-0.0778401	848.074	0.115402	0.98759	0.0478307	46.5427	9	0	-0.0831589	783.282	0.0800718	0.999455	0.0102607	NA	NA	46.1245	46.8093	2.54333	49.4602	5	0	-0.118511	1507.66	0.230817	0.990586	0.033503	48.3598	4	0	-0.051238	798.86	0.4	0.902947	0.0703366	NA	NA	NA	NA	1.10043	NA	NA	NA	NA	NA	NA	NA
YDR394W	48.3436	28	0	-0.0734201	752.506	0.0878979	0.981275	0.0621205	47.483	34	0	-0.084551	846.516	0.0992174	0.999407	0.0105435	42.4004	48.6661	47.313	47.6105	0.860605	48.917	31	0	-0.0915444	1089.73	0.195936	0.991603	0.0303939	47.1787	24	0	-0.105473	1068.9	0.121472	0.997301	0.0184266	48.6685	49.0593	47.0923	47.3423	1.73825	NA	NA	NA	NA	NA	NA	NA
YDR408C	45.9716	5	0	-0.0734048	644.954	0.0378673	0.998402	0.0178027	48.3193	8	0	-0.103436	1137.23	0.150571	0.989755	0.0437631	NA	NA	47.6948	49.2045	-2.34773	47.5408	6	0	-0.116164	1280.72	0.180003	0.992091	0.0316908	47.2009	4	0	-0.166623	1721.22	0.137303	0.991129	0.0380416	NA	NA	NA	NA	0.33987	NA	NA	NA	NA	NA	NA	NA
YDR427W	48.9095	19	0	-0.07104	708.085	0.0400174	0.996061	0.0277682	47.9066	13	0	-0.072708	751.836	0.11221	0.997577	0.0208655	48.5234	49.5316	47.5657	48.2928	1.00287	49.8171	17	0	-0.0979737	1186.74	0.180461	0.997722	0.015763	48.1381	12	0	-0.117958	1264.96	0.135654	0.99432	0.0279458	49.6884	49.9982	47.7563	48.6742	1.67898	NA	NA	NA	NA	NA	NA	NA
YDR429C	47.4371	13	0	-0.0710371	790.098	0.190718	0.992831	0.033016	46.844	14	0	-0.0831948	837.686	0.128268	0.999204	0.0119401	46.2086	47.9834	46.123	47.2806	0.593053	49.7786	9	0	-0.0801927	1171.13	0.321305	0.960682	0.059595	46.8558	9	0	-0.104689	1203.02	0.235786	0.99523	0.022085	49.0212	50.1015	46.7466	47.4291	2.92284	NA	NA	NA	NA	NA	NA	NA
YDR483W	49.4404	3	0	-0.0645115	695.48	0.0930645	0.980149	0.0597697	46.8881	15	0	-0.0607485	624.282	0.144265	0.994833	0.028175	NA	NA	46.0428	47.3995	2.5523	51.6395	5	0	-0.0708291	924.215	0.182547	0.969647	0.0519977	47.5839	6	0	-0.0896918	1017.59	0.201709	0.98839	0.0350204	NA	NA	NA	NA	4.05563	NA	NA	NA	NA	NA	NA	NA
YDR487C	45.3758	17	0	-0.0484998	528.914	0.244798	0.983969	0.0440482	44.5051	20	0	-0.0739719	865.569	0.322912	0.981122	0.0454864	44.1816	46.8528	44.0914	45.0275	0.870627	46.8537	15	0	-0.118725	1506.52	0.307984	0.991557	0.028555	45.8702	12	0	-0.175206	1870.99	0.211868	0.996717	0.0203258	46.5741	47.328	45.7779	46.0002	0.98353	NA	NA	NA	NA	NA	NA	NA
YDR511W	50.8577	4	0	-0.0584674	1008.17	0.4	0.941857	0.0657696	47.2572	4	0	-0.082211	1153.33	0.363242	0.982509	0.0416077	NA	NA	NA	NA	3.60043	51.3504	6	0	-0.095486	1577.93	0.361737	0.992157	0.0237544	48.6932	5	0	-0.0974547	1540.45	0.4	0.970158	0.0466993	NA	NA	NA	NA	2.6572	NA	NA	NA	NA	NA	NA	NA
YDR529C	46.7913	10	0	-0.0847414	884.271	0.160731	0.874647	0.167052	45.7882	12	0	-0.0803404	766.308	0.120781	0.998858	0.0142566	45.6493	47.2593	45.3445	45.9863	1.00318	44.6615	10	0	-0.0683466	907.523	0.399123	0.91707	0.0685519	43.1007	5	0	-0.110105	1189.61	0.312245	0.981262	0.0329415	44.2507	46.9544	NA	NA	1.56078	NA	NA	NA	NA	NA	NA	NA
YEL026W	49.099	5	0	-0.0619566	638.029	0.0636196	0.996378	0.0251287	48.7703	7	0	-0.0810847	850.405	0.0928394	0.999062	0.013136	NA	NA	NA	NA	0.328692	50.7326	4	0	-0.0760464	1078.2	0.273869	0.997431	0.0139828	50.9459	5	0	-0.090655	991.346	0.0506106	0.994285	0.0263179	NA	NA	NA	NA	-0.213238	NA	NA	NA	NA	NA	NA	NA
YEL040W	50.971	3	0	-0.019263	333.64	0.4	0.957782	0.0436657	48.1255	4	0	-0.0635302	980.934	0.4	0.952386	0.0637183	NA	NA	NA	NA	2.84551	57.0821	6	0	-0.0293855	638.325	0.4	0.944324	0.0295563	50.6588	3	0	-0.0346818	593.363	0.4	0.892687	0.0606148	NA	NA	NA	NA	6.42326	NA	NA	NA	NA	NA	NA	NA
YEL046C	51.4097	23	0	-0.102594	1153.17	0.05945	0.989611	0.045977	53.2021	35	0	-0.0790406	974.527	0.0817214	0.995132	0.0284742	50.7264	51.7229	52.7606	53.8548	-1.79246	51.3706	22	0	-0.131601	1693.4	0.17967	0.995264	0.0238159	53.4816	27	0	-0.10815	1264.15	0.0211929	0.979446	0.0477584	51.176	51.6668	52.8629	53.6985	-2.11103	NA	NA	NA	NA	NA	NA	NA
YEL060C	50.5249	25	0	-0.0718184	762.044	0.0376659	0.987998	0.0482831	48.45	10	0	-0.105069	1111.12	0.112108	0.997947	0.0200847	50.3545	51.5201	47.9607	48.628	2.07483	54.6667	23	0	-0.118039	1411.02	0	0.974769	0.0495694	51.2784	11	0	-0.11927	1402.52	0.105565	0.993143	0.0299027	54.5885	54.9821	51.1087	51.5636	3.38833	NA	NA	NA	NA	NA	NA	NA
YER001W	50.9269	8	0	-0.0578489	751.914	0.201856	0.974247	0.0568171	47.8097	13	0	-0.0583588	647.342	0.175739	0.995811	0.0245632	50.206	52.2966	47.3513	48.6749	3.11716	53.2313	7	0	-0.0491027	658.943	0.155398	0.965139	0.0424556	47.8617	13	0	-0.0858436	1002.15	0.215104	0.98771	0.0354584	NA	NA	47.7623	48.0609	5.36969	NA	NA	NA	NA	NA	NA	NA
YER009W	57.8356	7	0	-0.0598399	846.25	0.0538875	0.994859	0.0260943	55.0434	6	0	-0.0471261	951.877	0.4	0.873887	0.0983516	NA	NA	NA	NA	2.7922	55.3208	6	0	-0.0923781	1297.54	0.128466	0.967032	0.0433933	55.1649	8	0	-0.101586	1742.07	0.290176	0.959618	0.0445717	NA	NA	55.0231	55.851	0.155899	NA	NA	NA	NA	NA	NA	NA
YER021W	48.6189	19	0	-0.0675303	704.239	0.0933297	0.997194	0.0224265	46.7128	18	0	-0.0804039	833.267	0.15778	0.990569	0.0404243	47.9643	49.5218	45.8277	47.3426	1.90609	49.1712	15	0	-0.0813556	1079.85	0.271372	0.992473	0.0257478	46.8674	8	0	-0.12158	1282.57	0.167116	0.987491	0.0403817	47.8323	50.1961	46.7365	47.3249	2.30379	NA	NA	NA	NA	NA	NA	NA
YER023W	56.038	26	0	-0.0743055	1178.15	0.207783	0.984628	0.0433996	55.3337	28	0	-0.046048	784.002	0.280663	0.991761	0.0271987	54.838	56.3618	54.7493	56.4885	0.704332	57.0557	24	0	-0.148489	1933.53	0	0.975428	0.0326607	57.2795	26	0	-0.0786069	1031.62	0	0.957134	0.0422897	56.8849	57.5356	56.9082	57.7225	-0.223794	NA	NA	NA	NA	NA	NA	NA
YER031C	47.7946	8	0	-0.0823516	834.695	0.0985083	0.994038	0.0345	48.4739	8	0	-0.0840042	949.77	0.1687	0.996644	0.0236898	47.5834	48.6745	48.0289	48.8212	-0.679286	48.3175	10	0	-0.057628	732.3	0.265126	0.980958	0.0362837	46.7674	5	0	-0.105175	1149.1	0.199241	0.990247	0.0335083	47.3168	50.0118	NA	NA	1.55003	NA	NA	NA	NA	NA	NA	NA
YER036C	44.2918	29	0	-0.0871685	748.973	0.0867299	0.992097	0.0377155	45.2096	47	0	-0.10393	912.221	0.0685412	0.99943	0.0109227	43.9643	45.2915	44.8893	45.5288	-0.917842	42.8281	11	0	-0.210888	2035.59	0.239886	0.976095	0.0488862	42.7179	8	0	-0.133017	1250.87	0.223797	0.975761	0.041245	42.78	42.8633	42.5426	42.9545	0.110184	NA	NA	NA	NA	NA	NA	NA
YER042W	50.0143	6	0	-0.0745987	881.63	0.153371	0.988549	0.0426843	47.7931	7	0	-0.0991808	1062.97	0.147493	0.998689	0.0154016	NA	NA	NA	NA	2.22119	51.2478	3	0	-0.099736	1187.17	0.117432	0.994375	0.0254346	50.1223	4	0	-0.115148	1318.8	0.122601	0.99812	0.0156576	NA	NA	NA	NA	1.12548	NA	NA	NA	NA	NA	NA	NA
YER048C	50.6446	12	0	-0.0723499	985.705	0.24696	0.992102	0.0321761	49.5331	10	0	-0.0511935	692.382	0.274362	0.978579	0.0500891	49.6566	51.0916	48.1591	51.8215	1.11153	51.4624	6	0	-0.062875	908.134	0.266554	0.972109	0.0437005	48.5521	7	0	-0.0872656	1214.07	0.322243	0.992002	0.0260603	NA	NA	NA	NA	2.91029	NA	NA	NA	NA	NA	NA	NA
YER048W-A	50.4195	5	0	-0.0504164	566.776	0.0954792	0.989695	0.0389348	47.4087	4	0	-0.11275	1121.69	0.0963107	0.997529	0.0226075	NA	NA	NA	NA	3.01081	55.3793	4	0	-0.07002	858.968	0	0.98462	0.0307364	49.4616	3	0	-0.122567	1353.75	0.114004	0.982417	0.0511851	NA	NA	NA	NA	5.91764	NA	NA	NA	NA	NA	NA	NA
YER049W	47.3686	14	0	-0.0633629	605.64	0.0610077	0.995329	0.0297726	47.9844	25	0	-0.0774087	783.026	0.0895118	0.998313	0.017886	46.6805	48.3904	47.8467	48.3013	-0.615805	48.2503	7	0	-0.105315	1294.66	0.242479	0.989762	0.0336021	49.84	20	0	-0.0407951	675.572	0.4	0.896591	0.0655892	NA	NA	46.8093	65.7453	-1.58966	NA	NA	NA	NA	NA	NA	NA
YER056C-A	43.5132	12	0	-0.115408	950.046	0.079989	0.975029	0.0757989	45.3404	21	0	-0.121905	1068.75	0.062056	0.992399	0.0415329	43.1744	43.9526	44.9929	45.5342	-1.82724	41.63	9	0	-0.26165	2223.42	0.184224	0.956767	0.0559019	42.2108	14	0	-0.232208	1793.24	0.0771177	0.990135	0.0319615	41.2757	41.9833	42.0781	42.2631	-0.580823	NA	NA	NA	NA	NA	NA	NA
YER062C	55.1129	19	0	-0.0667112	810.525	0	0.992015	0.0369405	49.9947	6	0	-0.0988445	1062.7	0.0700734	0.992514	0.0383408	53.1607	57.2902	NA	NA	5.11828	56.3474	8	0	-0.117489	1492.13	0	0.922718	0.0681544	51.5038	4	0	-0.120962	1424.62	0.0990784	0.987276	0.0402809	56.0006	56.7805	NA	NA	4.84365	NA	NA	NA	NA	NA	NA	NA
YER070W	46.5346	16	0	-0.0657108	637.654	0.107386	0.995732	0.0270399	48.3052	33	0	-0.0787414	829.562	0.114064	0.996476	0.0254474	46.1538	47.3107	48.0908	48.5578	-1.77061	47.1676	11	0	-0.0904336	1132.43	0.289334	0.984229	0.0384056	49.2313	35	0	-0.0823335	972.954	0.179598	0.988473	0.034784	46.6247	47.7646	48.7267	49.5084	-2.0637	NA	NA	NA	NA	NA	NA	NA
YER073W	56.9234	16	0	-0.0528065	684.429	0	0.984793	0.0469514	51.79	14	0	-0.0735105	849.062	0.0711153	0.997723	0.0197648	55.743	58.1261	51.3377	52.3819	5.13337	54.4427	8	0	-0.0476025	940.627	0.4	0.942705	0.0427046	54.0031	20	0	-0.071151	830	0	0.978	0.0410872	52.723	55.0685	53.0902	54.6052	0.439623	NA	NA	NA	NA	NA	NA	NA
YER081W	48.1084	5	0	-0.0784508	791.021	0.0818569	0.991186	0.0424296	47.8917	7	0	-0.0777975	766.518	0.0688403	0.996399	0.0267667	NA	NA	NA	NA	0.216663	46.7269	4	0	-0.118529	1254.59	0.174886	0.994799	0.0252851	46.6068	6	0	-0.112483	1183.11	0.173925	0.996063	0.0215393	NA	NA	NA	NA	0.12012	NA	NA	NA	NA	NA	NA	NA
YER086W	47.9073	17	0	-0.0709769	702.735	0.0727693	0.995639	0.028649	48.8951	24	0	-0.0775495	822.481	0.0983363	0.99911	0.0126565	47.3074	48.9826	48.4513	49.8966	-0.987884	46.8111	12	0	-0.10421	1184.37	0.22878	0.983066	0.0439481	48.9319	19	0	-0.101512	1138.78	0.146268	0.995747	0.0229766	46.5802	47.0097	48.7953	49.0373	-2.12073	NA	NA	NA	NA	NA	NA	NA
YER089C	48.4443	10	0	-0.0772632	775.044	0.0641816	0.997496	0.0223739	48.0621	3	0	-0.0755735	776.403	0.100611	0.997973	0.0193775	47.9945	49.0973	NA	NA	0.382216	48.9406	16	0	-0.0777548	893.287	0.166061	0.981386	0.044058	47.7074	6	0	-0.110181	1293.68	0.224627	0.994825	0.0243824	46.7223	49.9711	NA	NA	1.23314	NA	NA	NA	NA	NA	NA	NA
YER090W	51.6554	23	0	-0.0695425	794.932	0.0662915	0.996372	0.0252723	52.2466	27	0	-0.0705029	835.485	0.0786099	0.996806	0.0229894	51.1107	52.0856	51.5191	52.9739	-0.591191	51.8424	21	0	-0.0818375	1031.98	0.147471	0.988579	0.0328723	50.7943	30	0	-0.0565349	911.549	0.359932	0.991661	0.0210793	51.4881	52.4575	50.7278	56.6751	1.04813	NA	NA	NA	NA	NA	NA	NA
YER094C	64.5543	7	0	-0.0558607	931.143	0	0.869692	0.111247	53.7908	10	0	-0.0346619	426.904	0.0602829	0.979363	0.0504347	NA	NA	49.0087	62.1186	10.7635	53.9057	14	0	-0.0303001	586.979	0.4	0.92654	0.0419678	53.9857	14	0	-0.0267699	520.133	0.4	0.91948	0.042282	49.7349	59.373	51.5295	58.9974	-0.0799921	NA	NA	NA	NA	NA	NA	NA
YER112W	53.8625	8	0	-0.0258819	500.584	0.4	0.956154	0.0473693	54.5052	7	0	-0.0187945	372.234	0.4	0.969967	0.0348214	51.4513	56.7009	NA	NA	-0.642707	53.3002	5	0	-0.0290862	550.877	0.4	0.923206	0.0438726	50.8443	8	0	-0.0370548	638.612	0.4	0.925936	0.051245	NA	NA	48.5212	55.1479	2.45593	NA	NA	NA	NA	NA	NA	NA
YER117W	46.3158	20	0	-0.0848897	767.863	0.0513851	0.980588	0.0647292	46.3339	26	0	-0.0889294	819.157	0.067743	0.999357	0.0113808	45.4464	47.8899	46.0544	46.6071	-0.0180384	46.1822	17	0	-0.0541945	637.946	0.275264	0.920847	0.0710992	44.0123	14	0	-0.0671368	775.344	0.329074	0.965354	0.0410232	44.9513	47.2489	43.8732	44.6617	2.1699	NA	NA	NA	NA	NA	NA	NA
YER120W	48.2532	10	0	-0.0630311	714.926	0.17888	0.979112	0.0563358	45.1988	17	0	-0.0766416	748.874	0.163684	0.998443	0.0158236	47.7435	49.5532	44.8525	45.8091	3.05437	46.0764	11	0	-0.0565467	768.278	0.374963	0.962649	0.0445815	44.2667	8	0	-0.07783	892.266	0.316296	0.962949	0.046335	45.6036	47.7265	43.4595	45.9606	1.80966	NA	NA	NA	NA	NA	NA	NA
YER125W	47.3845	22	0	-0.0912989	941.461	0.129046	0.99191	0.0392472	47.6376	15	0	-0.0888709	937.973	0.139938	0.993074	0.0359088	47.2001	47.9521	46.084	48.3663	-0.25318	47.9877	15	0	-0.100194	1362.81	0.322787	0.988833	0.0320648	47.1991	12	0	-0.147338	1637.26	0.198093	0.994086	0.0282394	47.5998	48.2985	46.9095	47.4629	0.788604	NA	NA	NA	NA	NA	NA	NA
YER133W	51.3178	15	0	-0.0545568	574.706	0	0.995044	0.0299124	48.5393	18	0	-0.0567334	579.147	0.0767989	0.998531	0.0156382	50.0247	51.63	48.1207	49.3187	2.77857	54.3179	14	0	-0.0672589	939.584	0.155189	0.982968	0.0317166	51.8542	17	0	-0.0630991	940.343	0.278287	0.967608	0.0467138	53.5381	54.9934	51.1212	52.6245	2.46372	NA	NA	NA	NA	NA	NA	NA
YER136W	51.2663	14	0	-0.0846213	929.207	0.0426048	0.981571	0.0605659	50.3385	16	0	-0.0987872	1069.78	0.0640189	0.995008	0.0315988	50.4877	51.6038	49.6105	50.6064	0.927849	53.6751	16	0	-0.0956147	1101.87	0	0.983562	0.0407693	51.2377	11	0	-0.10054	1096.59	0.0372053	0.991275	0.0330582	53.5242	53.8304	50.3794	51.7436	2.4374	NA	NA	NA	NA	NA	NA	NA
YER143W	50.9363	10	0	-0.0487839	552.637	0.083881	0.992767	0.0322474	49.1483	10	0	-0.071716	843.166	0.178172	0.989347	0.0406879	50.2891	51.6205	48.0758	49.5753	1.78797	54.8368	7	0	-0.0861717	1036.5	0	0.958699	0.0589126	49.8628	4	0	-0.068126	911.565	0.256742	0.990204	0.0273105	NA	NA	NA	NA	4.97397	NA	NA	NA	NA	NA	NA	NA
YER175C	47.2929	11	0	-0.0820715	800.675	0.0829621	0.992741	0.0388575	46.9949	12	0	-0.11326	1112.54	0.10066	0.996353	0.0276794	46.9754	48.1307	46.6831	47.2313	0.297918	49.733	9	0	-0.11721	1634.36	0.290479	0.997078	0.0167559	49.3179	7	0	-0.143072	1760.69	0.209427	0.990074	0.0353706	49.5878	49.912	NA	NA	0.415048	NA	NA	NA	NA	NA	NA	NA
YFL007W	51.6773	13	0	-0.0853262	1023.56	0.109507	0.986741	0.048775	47.0291	17	0	-0.0757436	753.433	0.110605	0.998643	0.0157114	50.9149	52.2639	46.2986	47.9877	4.64817	52.4556	10	0	-0.0777817	1096.9	0.219531	0.994835	0.0193845	46.9764	4	0	-0.124647	1322.66	0.168136	0.985955	0.0422459	51.2767	53.8008	NA	NA	5.47926	NA	NA	NA	NA	NA	NA	NA
YFL017C	55.7636	6	0	-0.0625287	818.596	0.0498963	0.996107	0.0239287	47.5843	7	0	-0.0782411	824.326	0.140347	0.997063	0.022635	NA	NA	NA	NA	8.17927	57.1523	8	0	-0.0726908	949.744	0	0.98467	0.0245502	47.7737	4	0	-0.153819	1678.72	0.16349	0.94088	0.0987417	54.6673	57.9471	NA	NA	9.37855	NA	NA	NA	NA	NA	NA	NA
YFL037W	48.1572	21	0	-0.0715756	767.529	0.134928	0.998533	0.0157034	47.6617	24	0	-0.0774049	767.953	0.0841332	0.998957	0.014095	47.8168	48.6293	47.114	48.5912	0.495522	50.1695	17	0	-0.102074	1258.99	0.183734	0.99094	0.0323868	48.1909	16	0	-0.12542	1395.18	0.164926	0.997725	0.0173786	49.7325	50.521	47.9211	48.5088	1.97858	NA	NA	NA	NA	NA	NA	NA
YFL038C	49.2977	13	0	-0.0750241	809.75	0.099334	0.992419	0.0367518	48.5411	16	0	-0.0729372	792.43	0.132504	0.995585	0.0275144	49.05	49.6128	48.356	48.6905	0.756623	50.1752	18	0	-0.0600215	887.164	0.318696	0.985722	0.0300941	47.3317	14	0	-0.106973	1182.07	0.189053	0.994995	0.0241012	49.8103	50.575	47.2689	47.6206	2.84353	NA	NA	NA	NA	NA	NA	NA
YFL039C	47.0278	83	0	-0.0755211	709.316	0.0581148	0.99598	0.028709	47.1921	87	0	-0.0830976	813.197	0.0896863	0.998578	0.0166163	46.4837	47.4684	46.9176	47.5806	-0.164293	49.6954	87	0	-0.146031	1734.82	0.168461	0.988127	0.0420548	46.5956	77	0	-0.144712	1427.59	0.119658	0.996519	0.022377	49.5438	49.7878	46.3981	46.7971	3.09983	NA	NA	NA	NA	NA	NA	NA
YFL041W	49.9553	5	0	-0.053094	883.317	0.4	0.965931	0.0504634	46.0995	6	0	-0.0609619	851.066	0.391097	0.985623	0.0367423	NA	NA	NA	NA	3.85576	52.798	5	0	-0.0372836	692.887	0.4	0.941864	0.0436254	49.3681	3	0	-0.0460971	748.988	0.4	0.909573	0.063646	NA	NA	NA	NA	3.42995	NA	NA	NA	NA	NA	NA	NA
YFR004W	49.1967	19	0	-0.0790925	827.916	0.0751289	0.994293	0.0337086	49.7306	20	0	-0.0672718	722.778	0.0792638	0.997359	0.0216466	48.9424	49.3864	49.4686	50.0571	-0.533846	50.6092	15	0	-0.0838097	1007.44	0.147699	0.990313	0.0317016	50.2929	17	0	-0.0821655	972.104	0.144836	0.992981	0.0267404	50.2794	50.8236	49.458	50.9293	0.316363	NA	NA	NA	NA	NA	NA	NA
YFR032C-A	42.6599	13	0	-0.644727	7092.8	0.338305	0.875577	0.136096	46.8778	18	0	-0.0712216	1043.41	0.4	0.803536	0.148041	NA	NA	44.9815	48.3818	-4.21792	44.2551	4	0	-0.121221	1212.64	0.216874	0.974407	0.050701	44.6197	10	0	-0.10938	1451.78	0.4	0.908628	0.0701174	NA	NA	44.4404	58.998	-0.364508	NA	NA	NA	NA	NA	NA	NA
YFR037C	48.9196	17	0	-0.0659914	737.782	0.14378	0.994849	0.0286115	47.0937	17	0	-0.0749838	758.335	0.122814	0.999701	0.00718824	48.147	49.731	46.9831	47.3403	1.82589	47.9987	10	0	-0.0621801	734.924	0.220299	0.982994	0.0363408	46.6004	4	0	-0.0784331	876.074	0.222326	0.983527	0.0384047	47.7822	48.5988	NA	NA	1.39832	NA	NA	NA	NA	NA	NA	NA
YFR051C	49.161	15	0	-0.0733609	791.882	0.104417	0.988871	0.0451152	46.9113	12	0	-0.0778429	836.762	0.181098	0.998373	0.0159997	48.3043	50.0137	46.1388	47.6783	2.24969	48.9681	13	0	-0.0689702	1021.15	0.352177	0.930573	0.075589	47.0356	7	0	-0.112989	1212.15	0.17512	0.995892	0.022336	47.6173	49.044	NA	NA	1.93256	NA	NA	NA	NA	NA	NA	NA
YFR052W	50.4181	11	0	-0.0821076	897.148	0.0694223	0.992648	0.037553	47.5224	12	0	-0.0873156	866.308	0.0895069	0.998637	0.016383	50.2097	51.5471	47.3988	47.7034	2.89572	50.8063	8	0	-0.0883866	1057.95	0.137391	0.987105	0.0376366	46.9834	6	0	-0.122601	1200.18	0.0980221	0.998546	0.0142551	50.7172	50.8856	NA	NA	3.82283	NA	NA	NA	NA	NA	NA	NA
YGL005C	56.6705	3	0	-0.0186487	239.565	0	0.840501	0.104421	52.265	5	0	-0.041708	759.54	0.4	0.973084	0.0430883	NA	NA	NA	NA	4.40544	50.073	4	0	-0.0583819	864.906	0.32302	0.964441	0.046377	49.1954	3	0	-0.0630088	935.433	0.347926	0.970144	0.0442074	NA	NA	NA	NA	0.877622	NA	NA	NA	NA	NA	NA	NA
YGL008C	47.9525	32	0	-0.0785764	864.844	0.164326	0.95492	0.0896531	46.2132	63	0	-0.0728494	729.589	0.147017	0.997281	0.0214044	47.5899	48.1417	46.0043	46.4907	1.73929	48.4991	32	0	-0.0598815	809.535	0.304039	0.981108	0.0357488	47.958	58	0	-0.147794	1737.69	0.217536	0.982464	0.0480996	48.1717	49.2004	47.8744	48.0427	0.541158	NA	NA	NA	NA	NA	NA	NA
YGL027C	51.3587	6	0	-0.0807982	950.211	0.102842	0.987009	0.0472874	49.1316	9	0	-0.0631787	694.697	0.121873	0.99682	0.0228379	NA	NA	48.7625	49.6053	2.22707	54.3209	14	0	-0.0818687	966.301	0	0.989186	0.0293625	49.256	10	0	-0.128628	1391.16	0.102707	0.99057	0.0373037	54.2082	54.6899	48.9684	49.4477	5.06496	NA	NA	NA	NA	NA	NA	NA
YGL030W	44.8132	11	0	-0.105112	894.599	0.0561664	0.981901	0.0628654	46.3601	18	0	-0.0696553	657.995	0.0899176	0.98562	0.053131	44.5506	45.5509	43.3101	49.7218	-1.54692	41.5286	8	0	-0.227049	2013.72	0.222186	0.90537	0.0780148	42.7232	9	0	-0.155475	1269.94	0.106154	0.979327	0.0445059	41.0404	45.7639	42.502	43.5391	-1.19453	NA	NA	NA	NA	NA	NA	NA
YGL043W	48.1054	10	0	-0.0633302	651.544	0.100264	0.994106	0.031772	47.0866	14	0	-0.0923907	968.873	0.154301	0.998549	0.0160523	46.8627	48.6077	46.5841	47.4019	1.01884	48.1017	4	0	-0.0941019	1292.63	0.326237	0.982689	0.0390389	46.5578	5	0	-0.139001	1397.44	0.137554	0.990107	0.0375971	NA	NA	NA	NA	1.54394	NA	NA	NA	NA	NA	NA	NA
YGL044C	52.1875	4	0	-0.0406714	706.567	0.372911	0.982046	0.0359315	49.6662	4	0	-0.0388751	639.296	0.4	0.915568	0.0794611	NA	NA	NA	NA	2.52133	53.2819	3	0	-0.055378	1048.11	0.4	0.888712	0.0709524	49.7813	3	0	-0.138014	2280.15	0.4	0.825038	0.12981	NA	NA	NA	NA	3.50061	NA	NA	NA	NA	NA	NA	NA
YGL048C	48.4492	21	0	-0.0785118	802.155	0.0810113	0.99509	0.0312382	47.6749	26	0	-0.0784806	784.098	0.0900207	0.998314	0.0179601	44.0466	48.6031	47.4257	47.954	0.77427	48.9821	18	0	-0.0948954	1109.11	0.178881	0.995312	0.0228342	47.2132	14	0	-0.105482	1070.12	0.121116	0.996935	0.0196099	48.7323	49.0923	46.9953	47.5055	1.76885	NA	NA	NA	NA	NA	NA	NA
YGL050W	59.5563	7	0	-0.0208404	300.467	0.0159316	0.963942	0.0502326	49.9313	9	0	-0.0276172	459.022	0.4	0.942155	0.0583081	NA	NA	47.3428	82.8035	9.62507	48.9006	7	0	-0.125999	1767.66	0.318198	0.990094	0.031023	52.5488	6	0	-0.0330344	608.135	0.4	0.910395	0.0530825	NA	NA	NA	NA	-3.64817	NA	NA	NA	NA	NA	NA	NA
YGL055W	48.6879	5	0	-0.0626015	703.855	0.156658	0.959499	0.0806754	46.6123	6	0	-0.0650808	606.146	0.0668828	0.998918	0.0138826	NA	NA	NA	NA	2.07561	46.708	5	0	-0.0643031	841.788	0.333389	0.980562	0.0350764	45.4321	3	0	-0.0782835	810.679	0.202726	0.850409	0.122485	NA	NA	NA	NA	1.27586	NA	NA	NA	NA	NA	NA	NA
YGL062W	50.6655	72	0	-0.0675035	712.015	0.0265326	0.998383	0.0175029	47.8126	74	0	-0.0832605	834.338	0.0874828	0.998838	0.015008	50.0707	50.9234	47.4636	47.8906	2.85291	51.8603	23	0	-0.112173	1483.84	0.186739	0.993635	0.0255651	49.2175	78	0	-0.176312	1923.63	0.111902	0.994557	0.0305937	51.4805	52.5579	48.9914	49.3542	2.64277	NA	NA	NA	NA	NA	NA	NA
YGL097W	48.7094	5	0	-0.0818696	840.166	0.0752101	0.965119	0.0846829	48.3689	12	0	-0.0910363	940.992	0.0946393	0.994273	0.0334338	NA	NA	47.6875	49.2814	0.340443	47.5655	3	0	-0.0816513	946.788	0.219533	0.989611	0.0312837	48.8097	3	0	-0.105528	1194.25	0.157932	0.991291	0.0328304	NA	NA	NA	NA	-1.24414	NA	NA	NA	NA	NA	NA	NA
YGL103W	43.4933	17	0	-0.111351	898.349	0.0621026	0.988369	0.0487925	45.1867	25	0	-0.112835	969.548	0.0494934	0.996887	0.0266734	43.1236	44.2508	44.526	47.409	-1.69337	42.3386	9	0	-0.178352	1634.53	0.217617	0.973037	0.0458764	42.5812	10	0	-0.186605	1505.16	0.100843	0.990919	0.0302051	42.0194	44.4015	42.4145	43.2466	-0.242608	NA	NA	NA	NA	NA	NA	NA
YGL107C	50.0806	6	0	-0.0895639	948.539	0.0527245	0.986019	0.0534622	48.2045	6	0	-0.0896901	918.127	0.0920199	0.992921	0.0375918	NA	NA	NA	NA	1.87609	50.2879	10	0	-0.130259	1707.95	0.22853	0.993157	0.0282617	48.4352	4	0	-0.0923356	1040.49	0.167252	0.974154	0.0525195	50.1768	50.3904	NA	NA	1.85267	NA	NA	NA	NA	NA	NA	NA
YGL120C	44.4835	11	0	-0.0640408	602.16	0.15821	0.983314	0.0511478	44.9562	19	0	-0.0970939	873.006	0.100887	0.999074	0.0132012	43.6509	45.9488	44.6774	45.2951	-0.472664	45.8993	3	0	-0.0585712	822.63	0.4	0.972832	0.0363055	43.8739	5	0	-0.162364	1553.15	0.195088	0.980609	0.0472527	NA	NA	NA	NA	2.02535	NA	NA	NA	NA	NA	NA	NA
YGL123W	42.8479	18	0	-0.124623	987.974	0.0736554	0.985434	0.0567797	44.5743	18	0	-0.0994266	824.721	0.0418701	0.992307	0.0412036	42.5446	42.999	44.2055	44.7525	-1.72633	42.0876	15	0	-0.228824	1920.88	0.155947	0.987868	0.0325115	42.3181	12	0	-0.220411	1659.63	0.0486642	0.989838	0.0332598	41.839	42.6146	42.107	42.6801	-0.230536	NA	NA	NA	NA	NA	NA	NA
YGL167C	40.147	4	0	-0.0323725	208.71	0	0.857945	0.119027	46.4475	8	0	-0.0734401	760.601	0.166779	0.997423	0.0204775	NA	NA	45.6954	47.2072	-6.30041	50.6375	3	0	-0.0593283	806.497	0.245494	0.983196	0.0342107	46.6044	5	0	-0.0990599	1381.19	0.376899	0.98706	0.0316964	NA	NA	NA	NA	4.03305	NA	NA	NA	NA	NA	NA	NA
YGL173C	45.5003	30	0	-0.0837627	751.934	0.0775156	0.997868	0.0203199	45.4491	36	0	-0.0970073	897.528	0.106967	0.997392	0.0227021	45.0294	46.0131	45.0161	45.7767	0.0511806	45.9805	13	0	-0.140319	1708.78	0.305555	0.984241	0.039716	45.8491	10	0	-0.124751	1331.02	0.211898	0.811705	0.153221	45.7486	46.499	43.5412	47.0017	0.131358	NA	NA	NA	NA	NA	NA	NA
YGL189C	43.0809	19	0	-0.116046	992.726	0.132178	0.987481	0.0478232	44.5683	3	0	-0.118262	1212.4	0.224978	0.980235	0.0555736	42.927	43.405	NA	NA	-1.48738	42.7698	18	0	-0.163962	1491.58	0.195676	0.979795	0.0419397	43.554	21	0	-0.179935	1569.96	0.130349	0.976195	0.0558397	42.651	43.5517	43.063	44.1042	-0.784187	NA	NA	NA	NA	NA	NA	NA
YGL190C	47.1462	7	0	-0.0708147	680.592	0.0748954	0.996429	0.0258538	48.0515	5	0	-0.0956806	1034.05	0.145411	0.997279	0.0223019	NA	NA	NA	NA	-0.905289	51.3391	3	0	-0.103494	1531.26	0.28744	0.938508	0.0796937	50.0049	5	0	-0.0965096	1121.11	0.138992	0.990316	0.0334239	NA	NA	NA	NA	1.33419	NA	NA	NA	NA	NA	NA	NA
YGL195W	47.6074	36	0	-0.0726271	750.727	0.122947	0.990079	0.042128	46.1214	51	0	-0.0792645	780.967	0.136403	0.998402	0.0167709	47.0215	47.8409	45.8903	46.4382	1.48602	46.705	19	0	-0.0604659	739.755	0.286803	0.970693	0.0441854	45.1249	11	0	-0.0966335	1093.96	0.280522	0.977098	0.0443747	46.3862	47.2149	44.9611	45.3495	1.58011	NA	NA	NA	NA	NA	NA	NA
YGL238W	51.6404	7	0	-0.062782	734.802	0.0886113	0.980011	0.0589522	50.4511	9	0	-0.0567498	643.443	0.102042	0.995336	0.0275225	NA	NA	49.3747	51.3879	1.18922	55.3167	5	0	-0.0624009	763.771	0	0.920581	0.0716203	51.1258	4	0	-0.0579383	676.789	0.104939	0.981495	0.0375481	NA	NA	NA	NA	4.19086	NA	NA	NA	NA	NA	NA	NA
YGL248W	51.9914	5	0	-0.0329723	594.183	0.4	0.955975	0.0527685	55.3355	4	0	-0.0130995	267.407	0.4	0.863206	0.0684476	NA	NA	NA	NA	-3.34417	52.1503	4	0	-0.0534568	969.226	0.4	0.941939	0.0503173	52.5327	3	0	-0.0427205	785.967	0.4	0.861965	0.0730615	NA	NA	NA	NA	-0.382412	NA	NA	NA	NA	NA	NA	NA
YGR001C	45.8727	6	0	-0.080191	746.012	0.0952076	0.99291	0.0371046	47.696	11	0	-0.0768057	796.634	0.122678	0.997575	0.0209348	NA	NA	46.5997	48.5264	-1.82329	45.7981	3	0	-0.153911	1776.51	0.27313	0.978899	0.0483496	44.5336	3	0	-0.167103	1543.14	0.140956	0.995013	0.0255623	NA	NA	NA	NA	1.26447	NA	NA	NA	NA	NA	NA	NA
YGR027C	41.9315	10	0	-0.0813702	618.335	0.0744867	0.99838	0.016711	43.4413	12	0	-0.151923	1369.89	0.162853	0.930377	0.113635	40.7586	42.4073	42.6602	44.7867	-1.50975	42.0565	7	0	-0.216728	1848.56	0.170518	0.984071	0.0360115	42.5685	7	0	-0.187141	1583.79	0.143539	0.993556	0.0244072	NA	NA	NA	NA	-0.511985	NA	NA	NA	NA	NA	NA	NA
YGR034W	42.5292	24	0	-0.712086	7066.11	0.270903	0.964995	0.0726612	45.8188	44	0	-0.101385	944.673	0.0987583	0.996927	0.0249481	42.4388	44.6029	45.5307	46.5699	-3.28966	43.657	26	0	-0.155854	1558.73	0.23772	0.97631	0.0491368	45.2074	32	0	-0.130114	1243.72	0.144781	0.993601	0.0280819	42.907	43.8208	44.9862	45.4688	-1.55039	NA	NA	NA	NA	NA	NA	NA
YGR080W	50.5931	4	0	-0.0772462	843.988	0.0629046	0.987561	0.0499352	48.594	5	0	-0.103449	1112.86	0.12197	0.995201	0.02993	NA	NA	NA	NA	1.99917	53.6427	4	0	-0.0863959	994.431	0	0.981529	0.0422	49.6523	12	0	-0.142627	1694.67	0.170043	0.994157	0.0287517	NA	NA	49.4181	49.9164	3.99036	NA	NA	NA	NA	NA	NA	NA
YGR085C	43.8916	17	0	-0.114768	928.799	0.0478154	0.979643	0.0680844	45.3846	30	0	-0.113631	978.018	0.0427498	0.999088	0.0143108	42.7586	44.61	45.2567	45.7519	-1.49298	42.7732	17	0	-0.148671	1401.75	0.223822	0.985748	0.0330805	43.0742	14	0	-0.152595	1274.9	0.111707	0.991277	0.0296574	42.3634	43.2458	42.9481	43.3011	-0.30098	NA	NA	NA	NA	NA	NA	NA
YGR086C	47.5521	12	0	-0.0827765	929.576	0.194584	0.998251	0.016598	46.443	21	0	-0.0986572	928.506	0.0832627	0.99821	0.0192128	47.318	48.6905	46.0056	46.6428	1.10904	49.1469	17	0	-0.0913084	1127.6	0.217634	0.996476	0.0187907	48.0396	26	0	-0.132776	1392.57	0.119844	0.997472	0.019273	48.9217	49.5297	47.9187	48.2789	1.10738	NA	NA	NA	NA	NA	NA	NA
YGR103W	47.4118	9	0	-0.111352	1147.85	0.127742	0.996291	0.0271723	45.6912	11	0	-0.108437	1037.23	0.126973	0.997882	0.0203464	46.8226	47.5726	45.3213	45.9845	1.72059	47.7238	3	0	-0.060504	676.327	0.185001	0.956009	0.0588215	47.17	3	0	-0.106536	1102.52	0.139995	0.947981	0.0813616	NA	NA	NA	NA	0.553728	NA	NA	NA	NA	NA	NA	NA
YGR111W	35.2757	8	0	-0.0515418	273.862	0.0632159	0.849084	0.118643	47.2991	4	0	-0.0912755	891.756	0.0840472	0.994318	0.0344888	32.6556	49.4741	NA	NA	-12.0234	51.255	8	0	-0.0854156	1188.15	0.24456	0.927798	0.0862749	45.8308	3	0	-0.10958	1092.55	0.157318	0.993075	0.0283882	50.8967	51.5012	NA	NA	5.42428	NA	NA	NA	NA	NA	NA	NA
YGR116W	46.267	21	0	-0.0641957	643.982	0.146439	0.991234	0.0369384	46.6049	22	0	-0.0788575	798.06	0.14152	0.999077	0.0126283	45.5875	47.6999	46.4726	46.8111	-0.337887	49.5582	6	0	-0.0990361	1336.52	0.272039	0.978194	0.0479178	47.7283	7	0	-0.123181	1372.22	0.182039	0.994712	0.0259238	NA	NA	NA	NA	1.82984	NA	NA	NA	NA	NA	NA	NA
YGR118W	42.5392	15	0	-0.117294	882.612	0.0380677	0.987206	0.0538837	45.0067	20	0	-0.127024	1061.85	0.030753	0.995947	0.0314103	42.3167	42.7468	44.8231	45.1503	-2.46758	42.1992	10	0	-0.235339	1948.18	0.139538	0.993842	0.0242097	42.5852	13	0	-0.219989	1702.46	0.0626471	0.995456	0.0229444	42.173	42.556	42.5108	42.6156	-0.38604	NA	NA	NA	NA	NA	NA	NA
YGR128C	51.0676	4	0	-0.0651551	735.283	0.0756308	0.984672	0.0529625	49.224	16	0	-0.0665429	730.029	0.116563	0.995652	0.0270951	NA	NA	48.3163	49.9228	1.84361	47.4736	3	0	-0.0913492	1271.19	0.352175	0.981683	0.0393194	47.0886	9	0	-0.0798609	893.081	0.206888	0.98024	0.0431596	NA	NA	44.7763	48.2712	0.385007	NA	NA	NA	NA	NA	NA	NA
YGR132C	47.7933	7	0	-0.079462	798.773	0.0910701	0.88028	0.175964	44.9516	9	0	-0.0857792	753.126	0.0794152	0.999125	0.0129802	NA	NA	44.6415	45.4597	2.84174	46.5828	8	0	-0.0550001	690.424	0.308555	0.949925	0.0553461	43.498	4	0	-0.114753	1108.37	0.216427	0.986956	0.0316869	45.4907	48.5509	NA	NA	3.08474	NA	NA	NA	NA	NA	NA	NA
YGR148C	43.6221	10	0	-0.0983066	874.176	0.144033	0.991402	0.03874	44.4741	18	0	-0.12986	1092.94	0.0599463	0.999046	0.014379	43.1538	43.9096	44.2906	44.7525	-0.851962	42.0751	9	0	-0.229166	1986.91	0.183264	0.987315	0.0324411	42.5418	13	0	-0.210224	1624.98	0.0634586	0.993205	0.0274786	42.0005	42.4798	42.4632	42.9034	-0.466703	NA	NA	NA	NA	NA	NA	NA
YGR173W	46.5744	11	0	-0.083409	786.718	0.0800845	0.998253	0.0185796	46.037	8	0	-0.0985122	924.894	0.0970337	0.998855	0.0151846	46.1449	47.1743	45.8336	46.7796	0.537424	48.465	4	0	-0.120882	1414.9	0.197303	0.993415	0.0287978	43.885	6	0	-0.0897031	841.854	0.179154	0.959231	0.0549285	NA	NA	NA	NA	4.58009	NA	NA	NA	NA	NA	NA	NA
YGR187C	47.8803	14	0	-0.0684621	706.567	0.111474	0.996201	0.0257366	46.4667	10	0	-0.0880105	848.385	0.104048	0.997545	0.0218649	47.1953	49.3534	46.1753	47.67	1.41359	46.7103	4	0	-0.0923081	1342.68	0.4	0.981981	0.03622	46.5671	4	0	-0.0874619	1219.58	0.377946	0.973047	0.0442936	NA	NA	NA	NA	0.14311	NA	NA	NA	NA	NA	NA	NA
YGR194C	52.5566	17	0	-0.0794414	942.22	0.0684451	0.988827	0.0452219	48.7088	3	0	-0.164199	2041.97	0.236873	0.974885	0.0620769	52.1806	53.0681	NA	NA	3.84779	55.0312	10	0	-0.0757666	917.817	0	0.968058	0.0465912	49.095	3	0	-0.105816	1233.57	0.172969	0.989478	0.0351436	54.4166	56.1356	NA	NA	5.93625	NA	NA	NA	NA	NA	NA	NA
YGR200C	54.6972	17	0	-0.0661358	868.114	0.0883019	0.980699	0.0537715	50.5184	19	0	-0.0903171	1002.94	0.0807078	0.994573	0.0321939	54.2491	55.2524	50.241	50.7503	4.1788	57.5098	13	0	-0.18101	2394.68	0	0.813513	0.0881545	53.2503	21	0	-0.0941507	1099.29	0.0285622	0.991334	0.0297804	56.6855	58.8591	52.7849	53.4165	4.25947	NA	NA	NA	NA	NA	NA	NA
YGR207C	48.9524	10	0	-0.0912191	959.947	0.0891503	0.991668	0.0410263	47.0096	10	0	-0.0828569	848.151	0.136446	0.997767	0.0200361	48.6606	49.8734	46.4367	47.2617	1.94277	50.3682	13	0	-0.118318	1601.22	0.250154	0.994784	0.0234612	45.8949	5	0	-0.165821	1684.2	0.170464	0.990623	0.0368067	49.9677	50.6827	NA	NA	4.47328	NA	NA	NA	NA	NA	NA	NA
YGR208W	48.0278	4	0	-0.0780891	812.409	0.113126	0.994252	0.0329787	46.4253	13	0	-0.0826161	772.683	0.0782077	0.999119	0.0131318	NA	NA	46.3434	46.6209	1.60249	47.178	5	0	-0.119515	1321.49	0.194814	0.995987	0.0219495	46.9375	6	0	-0.174438	1743.94	0.118528	0.997074	0.021791	NA	NA	NA	NA	0.240585	NA	NA	NA	NA	NA	NA	NA
YGR218W	47.717	19	0	-0.0770973	771.049	0.0893261	0.995714	0.0285979	47.2228	20	0	-0.0759427	750.985	0.0979761	0.99905	0.0132515	47.3296	48.2714	47.0844	47.4786	0.494192	49.1971	13	0	-0.111347	1397.57	0.228662	0.997139	0.0176817	48.9434	7	0	-0.137919	1550.14	0.147489	0.994414	0.0287344	48.8293	49.4162	NA	NA	0.253703	NA	NA	NA	NA	NA	NA	NA
YHL001W	42.8053	18	0	-0.172696	1343.63	0.0579846	0.979275	0.0703096	44.9468	21	0	-0.123797	1025.42	0.0244133	0.998938	0.0158938	42.4542	43.0735	44.858	45.1327	-2.14148	42.2254	22	0	-0.218731	1875.87	0.168399	0.985748	0.0358223	42.1714	20	0	-0.209397	1668.7	0.107337	0.97441	0.0493175	42.0764	42.7151	41.9041	42.3715	0.0539805	NA	NA	NA	NA	NA	NA	NA
YHL011C	47.0648	8	0	-0.081705	780.658	0.0726589	0.994613	0.0334454	46.9985	13	0	-0.0990365	976.568	0.103975	0.998744	0.0157957	46.4736	48.6011	46.7763	47.3165	0.0662694	50.013	6	0	-0.0837718	1103.26	0.240291	0.986197	0.036336	48.2078	8	0	-0.133547	1324.8	0.0629159	0.990037	0.04012	NA	NA	48.0805	48.6984	1.80522	NA	NA	NA	NA	NA	NA	NA
YHL031C	50.8982	7	0	-0.0579887	745.109	0.193528	0.99103	0.0342384	47.3081	11	0	-0.0571199	658.133	0.223029	0.997158	0.0192674	NA	NA	47.0172	47.5921	3.59011	51.4613	3	0	-0.0518774	769.673	0.286008	0.976508	0.0359181	47.0391	4	0	-0.0920424	1214.76	0.329383	0.983676	0.0375104	NA	NA	NA	NA	4.42215	NA	NA	NA	NA	NA	NA	NA
YHR010W	43.888	21	0	-0.100033	824.042	0.0647088	0.986556	0.0526899	45.6347	25	0	-0.0926915	808.718	0.0452423	0.997978	0.0208004	43.4576	44.476	44.8619	47.4773	-1.7467	41.929	13	0	-0.252865	2087.33	0.148104	0.988642	0.0315994	42.2728	14	0	-0.221157	1715.46	0.0784855	0.990794	0.0308509	41.7976	42.2018	42.183	42.3679	-0.343794	NA	NA	NA	NA	NA	NA	NA
YHR027C	48.4256	28	0	-0.0613271	767.696	0.25067	0.989611	0.0368103	49.455	44	0	-0.0500274	625.673	0.217758	0.998067	0.0153288	47.7698	49.0377	49.0964	50.1036	-1.0294	49.5204	26	0	-0.0886671	1188.77	0.268367	0.988198	0.0332922	48.0637	37	0	-0.0965642	1179.65	0.243589	0.993742	0.0254144	49.0307	50.3515	47.7305	48.1744	1.45669	NA	NA	NA	NA	NA	NA	NA
YHR028C	49.4739	4	0	-0.0597384	641.812	0.0887067	0.991967	0.0372032	48.8023	3	0	-0.109639	1391.25	0.24924	0.981911	0.0504439	NA	NA	NA	NA	0.671566	51.3236	6	0	-0.0868759	1327.69	0.310558	0.958211	0.0605267	49.3619	6	0	-0.0587315	742.118	0.228668	0.955129	0.0595526	NA	NA	NA	NA	1.96172	NA	NA	NA	NA	NA	NA	NA
YHR052W	48.466	7	0	-0.102787	1036.37	0.068122	0.995964	0.0294647	47.1849	13	0	-0.0955931	898.095	0.0520811	0.997463	0.0231843	NA	NA	46.4336	49.7147	1.28105	48.9411	6	0	-0.0803794	1000.41	0.230206	0.961304	0.0592949	49.2597	9	0	-0.178716	2076.67	0.164711	0.992284	0.0344801	NA	NA	49.2145	49.4806	-0.318563	NA	NA	NA	NA	NA	NA	NA
YHR063C	46.3872	4	0	-0.0806493	770.103	0.0986194	0.987906	0.0498361	46.6892	10	0	-0.0919763	882.588	0.0913206	0.998816	0.015358	NA	NA	46.5096	47.013	-0.30196	48.5138	8	0	-0.139518	1692.83	0.2241	0.994768	0.0254258	47.6789	6	0	-0.113359	1323.66	0.221262	0.995795	0.0217297	48.3366	48.8167	NA	NA	0.834871	NA	NA	NA	NA	NA	NA	NA
YHR069C	50.0367	9	0	-0.0575476	622.802	0.0746316	0.992595	0.0355142	48.4372	9	0	-0.0837136	945.539	0.169129	0.991752	0.0379383	49.2539	51.7714	47.6712	48.713	1.59954	51.4289	8	0	-0.0930327	1327.14	0.25836	0.994125	0.0223227	49.0797	11	0	-0.0673111	1080.93	0.4	0.865751	0.0955039	50.8946	51.7614	48.4466	62.0917	2.34928	NA	NA	NA	NA	NA	NA	NA
YHR070W	46.0162	11	0	-0.0916912	824.647	0.0582392	0.997412	0.023313	47.1481	12	0	-0.0819763	892.463	0.183254	0.993092	0.0338338	45.6424	47.5731	46.0917	48.9691	-1.13195	46.9239	7	0	-0.18835	2077.72	0.201588	0.996295	0.0226464	46.0074	4	0	-0.189753	1900.43	0.154622	0.994204	0.0293621	NA	NA	NA	NA	0.916554	NA	NA	NA	NA	NA	NA	NA
YHR076W	49.8308	4	0	-0.0564823	609.938	0.080223	0.993861	0.0321463	48.7024	6	0	-0.0787478	1055.93	0.292442	0.995307	0.023953	NA	NA	NA	NA	1.12844	50.5409	4	0	-0.105429	1480.15	0.272221	0.993977	0.0239631	48.8422	3	0	-0.0945082	1146.19	0.213198	0.966311	0.0628148	NA	NA	NA	NA	1.69868	NA	NA	NA	NA	NA	NA	NA
YHR089C	49.5082	9	0	-0.0564301	559.124	0.0104979	0.981719	0.0600442	49.946	8	0	-0.0914733	985.028	0.0733691	0.994822	0.0322887	48.8689	50.792	49.4724	50.1162	-0.437799	49.8628	4	0	-0.0450815	523.641	0.143796	0.949322	0.0559457	51.9919	6	0	-0.0652651	711.209	0.00776313	0.962999	0.0599698	NA	NA	NA	NA	-2.12917	NA	NA	NA	NA	NA	NA	NA
YHR097C	48.3477	7	0	-0.0436061	679.528	0.4	0.908264	0.0797758	46.4251	6	0	-0.0479327	688.726	0.4	0.921004	0.0760516	NA	NA	NA	NA	1.92262	48.1739	5	0	-0.0788217	1219.49	0.4	0.976882	0.0396142	48.7393	5	0	-0.048759	772.188	0.4	0.951397	0.0469111	NA	NA	NA	NA	-0.565474	NA	NA	NA	NA	NA	NA	NA
YHR107C	49.3877	17	0	-0.0773055	859.641	0.122613	0.996347	0.0253364	47.5053	16	0	-0.0797375	832.338	0.135218	0.994522	0.0314657	48.634	49.8069	47.259	47.6782	1.88243	51.0928	18	0	-0.0855237	1077.58	0.171261	0.993495	0.0245953	48.0145	14	0	-0.126064	1473.93	0.211289	0.996823	0.0197588	50.9845	51.3119	47.8722	48.1845	3.0783	NA	NA	NA	NA	NA	NA	NA
YHR108W	47.539	9	0	-0.0719544	769.307	0.15449	0.995221	0.0279978	46.8768	11	0	-0.070041	734.096	0.161361	0.992589	0.0345949	47.0453	48.26	46.4081	48.3289	0.662248	45.9468	3	0	-0.0846371	972.582	0.26514	0.975228	0.0464653	44.5168	5	0	-0.0869249	815.717	0.155279	0.982047	0.0388492	NA	NA	NA	NA	1.42996	NA	NA	NA	NA	NA	NA	NA
YHR111W	47.5163	11	0	-0.0649409	653.712	0.102824	0.984486	0.0539884	48.3884	9	0	-0.088665	960.042	0.135023	0.99688	0.0239274	46.7116	47.9265	47.9626	48.5691	-0.872057	46.5754	7	0	-0.103533	1261.91	0.288091	0.984416	0.0388571	47.0539	5	0	-0.112498	1249.21	0.202448	0.993776	0.0269703	NA	NA	NA	NA	-0.478426	NA	NA	NA	NA	NA	NA	NA
YHR128W	47.0427	15	0	-0.073187	684.389	0.0533817	0.992607	0.0391049	46.4359	23	0	-0.0982494	942.115	0.100516	0.997863	0.0205937	46.3066	47.4051	46.3605	46.9482	0.606771	45.7445	13	0	-0.105294	1133.48	0.222455	0.986052	0.038125	44.6643	7	0	-0.120978	1165.12	0.171452	0.977293	0.050814	45.1695	46.4132	NA	NA	1.08023	NA	NA	NA	NA	NA	NA	NA
YHR143W-A	51.774	4	0	-0.0664831	944.807	0.245513	0.986362	0.0392717	48.6151	7	0	-0.105772	1413.22	0.292445	0.989043	0.0372751	NA	NA	NA	NA	3.15894	53.7568	8	0	-0.0656683	986.459	0.230509	0.965991	0.0446708	52.0702	4	0	-0.0484266	875.329	0.4	0.920529	0.0582567	52.7915	54.8236	NA	NA	1.68657	NA	NA	NA	NA	NA	NA	NA
YHR158C	51.7375	19	0	-0.0338818	604.624	0.4	0.931273	0.0638692	47.9328	7	0	-0.0471941	722.872	0.4	0.939724	0.0681575	46.4414	57.7422	NA	NA	3.80475	53.7694	15	0	-0.0309865	597.244	0.4	0.883319	0.0575478	51.5169	5	0	-0.0441644	781.412	0.4	0.857652	0.077908	52.7157	56.5277	NA	NA	2.25253	NA	NA	NA	NA	NA	NA	NA
YHR170W	46.2523	6	0	-0.0835726	796.87	0.102564	0.997608	0.0212457	45.9192	13	0	-0.102819	960.349	0.0969876	0.997761	0.0214771	NA	NA	45.5946	46.662	0.333103	49.7421	5	0	-0.0702031	893.501	0.222376	0.989781	0.0292032	45.2648	5	0	-0.193603	1758.08	0.0974839	0.99631	0.0242974	NA	NA	NA	NA	4.47726	NA	NA	NA	NA	NA	NA	NA
YHR197W	47.1832	3	0	-0.0581283	574.153	0.0984393	0.989177	0.0416867	46.5525	12	0	-0.0833369	848.38	0.148485	0.993016	0.0357748	NA	NA	46.0689	48.988	0.63075	47.2563	3	0	-0.07276	999.758	0.349905	0.894815	0.0864817	45.694	5	0	-0.083682	1098.01	0.363493	0.971481	0.0443102	NA	NA	NA	NA	1.56226	NA	NA	NA	NA	NA	NA	NA
YHR200W	50.7143	11	0	-0.0606412	800.297	0.220461	0.98591	0.043897	48.723	10	0	-0.0672432	831.51	0.232094	0.997665	0.0176218	49.9314	51.2156	47.9443	49.2525	1.99135	51.6719	11	0	-0.092937	1217.88	0.185006	0.988014	0.0344687	49.9776	14	0	-0.0962798	1193.3	0.193887	0.986126	0.0399093	51.3784	51.8753	48.9743	50.4486	1.69431	NA	NA	NA	NA	NA	NA	NA
YHR201C	51.4522	11	0	-0.107872	1246.87	0.0838754	0.98813	0.0479513	47.4962	14	0	-0.0792592	793.823	0.0990453	0.99925	0.0118168	46.3272	52.0785	46.9169	47.9416	3.95601	52.0597	9	0	-0.12169	1664.01	0.207203	0.986074	0.0375594	48.5064	9	0	-0.133435	1650.12	0.238954	0.968134	0.0635049	51.7359	52.3577	46.1633	48.8878	3.55329	NA	NA	NA	NA	NA	NA	NA
YIL021W	50.2302	5	0	-0.10494	1388.26	0.237112	0.988663	0.0394875	49.2652	7	0	-0.0869459	976.33	0.135443	0.996391	0.0248574	NA	NA	NA	NA	0.965002	51.7404	5	0	-0.0731386	983.607	0.203758	0.976372	0.043709	50.2888	6	0	-0.100728	1215.89	0.161972	0.98273	0.0450074	NA	NA	NA	NA	1.45164	NA	NA	NA	NA	NA	NA	NA
YIL022W	48.2918	15	0	-0.0801993	822.606	0.0905357	0.985038	0.0545412	46.1164	17	0	-0.0840951	802.346	0.108378	0.998878	0.0144832	47.951	48.7435	45.9101	46.3286	2.17537	47.7136	11	0	-0.0630048	702.313	0.183064	0.982428	0.0378098	46.6943	9	0	-0.113603	1246.04	0.204854	0.975935	0.0554583	47.1741	48.6839	45.9857	46.9659	1.01932	NA	NA	NA	NA	NA	NA	NA
YIL034C	51.6803	12	0	-0.0839093	970.169	0.0759999	0.993062	0.0356555	49.7663	8	0	-0.102718	1207.89	0.157535	0.9962	0.0250896	50.8186	52.6965	49.4118	49.9445	1.91395	55.1194	16	0	-0.0985667	1197.84	0	0.972759	0.046631	52.6229	14	0	-0.0986624	1172.19	0.0676878	0.987226	0.0376015	54.4508	55.6488	52.1413	52.7121	2.49655	NA	NA	NA	NA	NA	NA	NA
YIL038C	48.0262	13	0	-0.0472403	615.175	0.291517	0.987665	0.0364722	46.9953	5	0	-0.0762424	814.877	0.173441	0.997859	0.0185798	46.863	49.9768	NA	NA	1.03081	51.0655	8	0	-0.0656641	1141.54	0.4	0.966921	0.0428713	47.3426	3	0	-0.0536679	801.912	0.4	0.91552	0.0659299	48.2758	51.686	NA	NA	3.72299	NA	NA	NA	NA	NA	NA	NA
YIL053W	50.5462	8	0	-0.0856859	916.217	0.044242	0.989254	0.0470928	50.46	32	0	-0.0981992	1081.03	0.0748225	0.995589	0.0293407	49.9796	50.7659	50.269	50.6473	0.0862261	51.9889	18	0	-0.10417	1300.91	0.134281	0.992721	0.0281578	51.1686	16	0	-0.129396	1395.05	0.0286033	0.989379	0.0399255	50.9373	52.7342	50.9624	51.44	0.820324	NA	NA	NA	NA	NA	NA	NA
YIL074C	47.6055	15	0	-0.0846586	846.804	0.093721	0.993181	0.0370219	46.5577	13	0	-0.0885981	833.349	0.0781932	0.999571	0.00924767	47.174	48.2193	46.2941	46.9471	1.04779	46.9011	14	0	-0.102829	1196.67	0.243919	0.979551	0.0477064	46.2968	16	0	-0.149658	1456.33	0.118951	0.995938	0.0244049	46.3365	47.0056	46.0252	46.6048	0.604273	NA	NA	NA	NA	NA	NA	NA
YIL076W	48.0126	7	0	-0.0833769	849.172	0.0946399	0.992834	0.0374946	47.0171	8	0	-0.0830515	937.201	0.216416	0.995697	0.0254331	NA	NA	46.8946	47.7072	0.995589	49.1415	6	0	-0.0562205	790.918	0.313375	0.868511	0.0989413	47.9298	4	0	-0.0841483	1032.57	0.251146	0.967421	0.0558631	NA	NA	NA	NA	1.21173	NA	NA	NA	NA	NA	NA	NA
YIL094C	55.4284	20	0	-0.0418979	514.892	0	0.993462	0.0292969	51.9259	26	0	-0.0425668	497.842	0.0778388	0.997763	0.0172542	55.0297	56.2058	50.8834	52.7482	3.5025	60.1032	31	0	-0.0410189	709.407	0.164505	0.880546	0.0431035	50.8607	32	0	-0.0614211	924.895	0.312853	0.969512	0.0431599	55.724	63.3263	50.1024	54.4646	9.24257	NA	NA	NA	NA	NA	NA	NA
YIL116W	48.2142	5	0	-0.0618479	591.56	0.0278437	0.995475	0.0291146	47.4598	12	0	-0.0800705	822.214	0.122597	0.99572	0.0280743	NA	NA	47.1769	47.7201	0.754415	47.9443	6	0	-0.115204	1384.97	0.235181	0.987172	0.0385115	48.1319	5	0	-0.089548	999.573	0.169829	0.983116	0.044082	NA	NA	NA	NA	-0.187635	NA	NA	NA	NA	NA	NA	NA
YIL133C	43.564	26	0	-0.11863	1011.44	0.109633	0.983915	0.0570196	45.3446	26	0	-0.0935906	818.437	0.0595042	0.995144	0.0321639	43.4073	43.9477	44.4982	46.299	-1.78055	42.0236	19	0	-0.232837	2123.34	0.225399	0.982172	0.0372689	42.2103	15	0	-0.217545	1703.23	0.089726	0.988483	0.0336325	41.953	42.0841	42.1484	42.3839	-0.186724	NA	NA	NA	NA	NA	NA	NA
YIL155C	47.4726	23	0	-0.0843117	830.897	0.0852833	0.954285	0.0995222	46.1128	10	0	-0.0784096	755.082	0.116762	0.998613	0.0157969	47.2705	47.9175	45.6582	46.8177	1.3598	49.3305	11	0	-0.0447606	560.205	0.222251	0.965526	0.0438181	47.6967	7	0	-0.0888363	1028.32	0.213862	0.978194	0.0487987	47.0075	51.29	NA	NA	1.63379	NA	NA	NA	NA	NA	NA	NA
YIR006C	52.1893	23	0	-0.0397443	721.684	0.4	0.971576	0.0428087	47.7166	12	0	-0.0876621	1117.96	0.28586	0.996321	0.0217564	50.644	53.3733	47.3183	48.3181	4.4727	52.4326	23	0	-0.0492557	902.751	0.4	0.96956	0.0344915	47.2391	7	0	-0.101747	1448.25	0.372892	0.992864	0.0235258	51.3866	53.4498	NA	NA	5.19355	NA	NA	NA	NA	NA	NA	NA
YIR034C	47.1369	5	0	-0.0787888	824.088	0.150284	0.986856	0.0493614	44.9072	8	0	-0.0994339	868.146	0.0760798	0.998393	0.0178438	NA	NA	44.8477	45.0772	2.22971	52.1937	12	0	-0.088095	1160.8	0.173028	0.995349	0.0203257	47.7564	8	0	-0.127522	1381.67	0.158015	0.995668	0.0241075	51.6713	53.1132	47.514	48.1168	4.43728	NA	NA	NA	NA	NA	NA	NA
YIR037W	51.0215	10	0	-0.0882471	993.439	0.075035	0.994886	0.0314438	47.2889	5	0	-0.105534	1098.51	0.140657	0.998685	0.0156143	50.0876	51.3029	NA	NA	3.73256	53.6488	14	0	-0.112714	1409.26	0.0791964	0.986079	0.0374466	47.8567	4	0	-0.136182	1462.94	0.147216	0.997329	0.0193245	53.4973	54.0189	NA	NA	5.79216	NA	NA	NA	NA	NA	NA	NA
YJL008C	48.38	27	0	-0.0684435	683.487	0.0624516	0.998629	0.015925	47.6271	32	0	-0.0723343	741.176	0.114494	0.999158	0.0121147	47.9712	48.8807	47.4575	47.9315	0.752872	49.4605	21	0	-0.103867	1296.89	0.216305	0.998946	0.0105071	48.6424	28	0	-0.118451	1335.17	0.16036	0.9956	0.0240924	49.2341	49.74	48.5616	48.7913	0.818078	NA	NA	NA	NA	NA	NA	NA
YJL012C	48.7239	18	0	-0.0689103	752.531	0.130433	0.956661	0.0885373	46.2818	22	0	-0.0771137	752.338	0.121791	0.998489	0.0163508	48.2678	49.7623	46.0515	46.67	2.44211	50.9455	20	0	-0.0580437	781.698	0.229119	0.96802	0.0481515	45.2159	10	0	-0.106863	1126.26	0.224058	0.985956	0.0373296	50.0872	52.441	44.8178	45.5869	5.72955	NA	NA	NA	NA	NA	NA	NA
YJL050W	48.0033	13	0	-0.0885475	945.492	0.136782	0.993642	0.034319	45.6219	17	0	-0.102571	966.959	0.116871	0.996229	0.0271975	47.3443	48.872	45.1212	46.3945	2.3814	49.7907	7	0	-0.118428	1630.63	0.279796	0.993341	0.0257168	48.0499	8	0	-0.126951	1642.18	0.286063	0.991208	0.030817	NA	NA	47.6874	48.4804	1.7408	NA	NA	NA	NA	NA	NA	NA
YJL076W	48.634	12	0	-0.0211343	333.255	0.4	0.912747	0.0650451	45.1334	11	0	-0.091826	1078.24	0.306085	0.989235	0.0365535	45.3496	54.8784	44.8505	45.714	3.50058	53.62	12	0	-0.0307937	590.234	0.4	0.866138	0.0596061	48.346	13	0	-0.0384483	599.112	0.4	0.837841	0.0782667	50.4644	56.458	47.7641	51.4268	5.27397	NA	NA	NA	NA	NA	NA	NA
YJL081C	46.5102	8	0	-0.0653255	613.625	0.078838	0.979004	0.058971	46.9193	8	0	-0.0851108	914.471	0.180446	0.967406	0.0767307	45.8709	48.0367	46.6488	47.8623	-0.409062	47.2039	4	0	-0.110535	1217.99	0.191142	0.991614	0.0316765	41.7996	3	0	-0.17227	1398.36	0.139013	0.890231	0.0914952	NA	NA	NA	NA	5.40423	NA	NA	NA	NA	NA	NA	NA
YJL109C	47.5417	9	0	-0.0876596	868.055	0.08702	0.988287	0.0491251	46.0765	26	0	-0.098373	924.311	0.096192	0.998687	0.0162546	47.2147	48.1365	45.7862	46.4027	1.46521	53.2016	3	0	-0.0701018	793.669	0	0.971476	0.0498501	44.8422	3	0	-0.132585	1363.76	0.218027	0.962863	0.0639352	NA	NA	NA	NA	8.35942	NA	NA	NA	NA	NA	NA	NA
YJL111W	48.7186	28	0	-0.073777	762.351	0.08121	0.990975	0.0422215	47.6723	34	0	-0.0710188	728.941	0.114327	0.999373	0.010412	48.0408	49.028	47.4736	47.8233	1.04629	49.6091	31	0	-0.107325	1311.95	0.194687	0.998878	0.0112064	48.5362	28	0	-0.11894	1347.2	0.16807	0.997797	0.0167343	49.4309	49.8324	48.3936	48.7988	1.07291	NA	NA	NA	NA	NA	NA	NA
YJL140W	49.2461	6	0	-0.0653418	1056.44	0.4	0.968859	0.0527278	45.876	5	0	-0.0754256	824.024	0.229435	0.955047	0.0809851	NA	NA	NA	NA	3.37013	52.0283	6	0	-0.039641	715.374	0.4	0.971537	0.0313824	55.0562	10	0	-0.0776835	941.89	0	0.973349	0.0437615	NA	NA	53.1312	55.4897	-3.02786	NA	NA	NA	NA	NA	NA	NA
YJL145W	52.7348	3	0	-0.0507056	585.271	0.0362735	0.979265	0.0573458	56.191	18	0	-0.0401647	507.268	0	0.994453	0.0264308	NA	NA	55.1918	57.8143	-3.45618	53.9347	7	0	-0.0662621	959.57	0.196501	0.972854	0.0402139	52.6362	14	0	-0.0421126	777.837	0.4	0.875004	0.0693374	NA	NA	50.3759	68.0111	1.29854	NA	NA	NA	NA	NA	NA	NA
YJL180C	52.3489	5	0	-0.0686608	816.138	0.0778109	0.994218	0.031206	49.7401	4	0	-0.0543168	654.849	0.179146	0.963466	0.0749997	NA	NA	NA	NA	2.60879	53.985	5	0	-0.0695286	810.529	0	0.986032	0.0327499	49.7939	4	0	-0.105306	1191.41	0.123394	0.977013	0.0554196	NA	NA	NA	NA	4.19108	NA	NA	NA	NA	NA	NA	NA
YJL200C	44.304	18	0	-0.0410345	322.178	0	0.911146	0.112128	46.7563	17	0	-0.0819638	819.182	0.125052	0.996804	0.0242568	41.2009	48.1475	46.4882	47.1569	-2.45229	49.3933	16	0	-0.112464	1328.52	0.173881	0.994834	0.0248273	47.2533	9	0	-0.143592	1531.03	0.162335	0.994631	0.0272386	48.9816	50.1494	46.9341	47.5538	2.14001	NA	NA	NA	NA	NA	NA	NA
YJR007W	52.1431	25	0	-0.0721017	822.779	0.0469515	0.997783	0.0199526	49.4425	28	0	-0.0724545	735.425	0.0366402	0.995401	0.0297074	51.7488	52.6254	48.7152	49.9901	2.70052	53.2266	24	0	-0.0834178	953.359	0.00843902	0.983665	0.0400011	51.0318	26	0	-0.0985498	1177	0.127791	0.993829	0.0266733	52.203	53.372	50.5674	51.1726	2.19481	NA	NA	NA	NA	NA	NA	NA
YJR010W	59.5404	5	0	-0.0611858	867.63	0	0.919402	0.10315	60.1458	30	0	-0.0344276	498.169	0	0.963173	0.0602328	NA	NA	56.2251	62.2388	-0.605313	59.0964	10	0	-0.0300966	700.726	0.4	0.810072	0.0500138	55.538	25	0	-0.028506	586.174	0.4	0.913871	0.0415657	54.0715	65.6376	53.3735	60.0754	3.55842	NA	NA	NA	NA	NA	NA	NA
YJR014W	51.8379	6	0	-0.0614979	703.047	0.0597778	0.988627	0.04516	47.2882	6	0	-0.0865111	840.405	0.0792378	0.998531	0.0169782	NA	NA	NA	NA	4.54971	49.7083	9	0	-0.0725334	1040.92	0.311288	0.962748	0.0539252	49.103	8	0	-0.109743	1275.64	0.170293	0.986472	0.0414111	49.1416	50.3878	48.8955	49.2809	0.605339	NA	NA	NA	NA	NA	NA	NA
YJR048W	51.9563	10	0	-0.0374486	553.566	0.269528	0.987075	0.0337127	50.3342	11	0	-0.0486026	820.909	0.4	0.95253	0.0566752	51.5747	53.3817	49.2924	51.1983	1.62211	52.3651	12	0	-0.0566653	1035.88	0.4	0.970073	0.0354339	49.4587	9	0	-0.0573563	935.352	0.4	0.985331	0.0275051	51.5394	53.5723	47.1203	52.0211	2.90634	NA	NA	NA	NA	NA	NA	NA
YJR059W	44.8002	8	0	-0.0635234	728.195	0.299664	0.985908	0.0413557	46.3557	7	0	-0.105533	1050.76	0.136722	0.997369	0.0224861	42.3693	46.4106	NA	NA	-1.55544	48.4828	6	0	-0.0897151	1325.5	0.363614	0.99304	0.0231452	45.4496	4	0	-0.147599	1796.75	0.321239	0.983517	0.0403938	NA	NA	NA	NA	3.03321	NA	NA	NA	NA	NA	NA	NA
YJR065C	52.3583	21	0	-0.0699758	774.807	0.00965611	0.995518	0.0290438	49.3692	25	0	-0.0820869	881.188	0.0918084	0.998021	0.0190854	51.9454	52.7564	49.1258	49.6782	2.98912	54.9441	21	0	-0.0886835	1070.89	0	0.99028	0.026723	51.8207	19	0	-0.0979259	1213.92	0.133487	0.979437	0.0481798	54.4429	55.3963	50.6604	52.0768	3.12342	NA	NA	NA	NA	NA	NA	NA
YJR070C	49.5739	26	0	-0.0595056	925.931	0.36825	0.996217	0.0183616	49.6581	39	0	-0.212541	3348.85	0.373981	0.983269	0.0410515	48.3912	52.3347	49.23	49.8945	-0.0841991	51.0738	20	0	-0.089576	1382.61	0.323995	0.991871	0.0251418	49.2925	31	0	-0.124567	1570.94	0.229338	0.992618	0.0289047	50.5859	51.2548	49.2084	49.4734	1.78136	NA	NA	NA	NA	NA	NA	NA
YJR072C	48.0286	6	0	-0.0779781	888.043	0.189788	0.987802	0.0443733	47.4395	9	0	-0.0810398	874.748	0.166021	0.998068	0.0180051	NA	NA	47.2819	48.0934	0.58917	47.0001	3	0	-0.0785031	1037.03	0.331112	0.978074	0.041719	49.989	8	0	-0.0683269	803.447	0.149951	0.982456	0.0401967	NA	NA	46.8735	52.3687	-2.98898	NA	NA	NA	NA	NA	NA	NA
YJR075W	48.4776	3	0	-0.0723788	771.846	0.118501	0.940961	0.102657	45.5034	3	0	-0.0733983	772.311	0.212879	0.989355	0.0394975	NA	NA	NA	NA	2.97415	49.0634	6	0	-0.0614665	986.421	0.4	0.968885	0.0433879	47.0461	3	0	-0.0836507	1017.88	0.272424	0.98727	0.0336286	NA	NA	NA	NA	2.01734	NA	NA	NA	NA	NA	NA	NA
YJR076C	48.7992	5	0	-0.08042	903.294	0.151952	0.952635	0.0855768	46.8045	6	0	-0.0864123	1003.77	0.245646	0.992244	0.0336349	NA	NA	NA	NA	1.99469	50.3004	8	0	-0.133281	1840.73	0.267205	0.994952	0.0231589	47.8122	12	0	-0.13578	1729.67	0.282191	0.997458	0.0163902	49.7572	51.1857	47.4895	47.8402	2.48826	NA	NA	NA	NA	NA	NA	NA
YJR077C	47.5899	9	0	-0.0823151	806.575	0.0754648	0.941576	0.116001	44.8527	16	0	-0.0856032	763.546	0.0978216	0.999689	0.00756327	47.2538	47.7293	44.3232	45.1146	2.73711	45.4933	5	0	-0.06315	774.891	0.325336	0.944967	0.0586552	43.0712	4	0	-0.120323	1041.57	0.142776	0.973041	0.0476893	NA	NA	NA	NA	2.42213	NA	NA	NA	NA	NA	NA	NA
YJR094W-A	43.8771	16	0	-0.0929786	752.016	0.0478806	0.994078	0.0353468	44.4204	21	0	-0.108745	903.48	0.0500225	0.997553	0.0229677	43.3152	45.0324	43.9926	45.3294	-0.543298	41.8224	11	0	-0.269406	2235.98	0.15702	0.990217	0.0288059	42.6979	13	0	-0.16233	1337.11	0.114674	0.984844	0.0379567	41.7213	42.1434	42.3886	43.4761	-0.875532	NA	NA	NA	NA	NA	NA	NA
YJR109C	48.4161	26	0	-0.0763673	780.449	0.0825081	0.995517	0.0295001	47.6761	45	0	-0.0818569	813.696	0.0853516	0.999241	0.0120342	48.0494	48.6311	46.9315	48.8513	0.739995	50.9004	17	0	-0.120515	1554.84	0.196736	0.992362	0.0297304	50.3726	27	0	-0.156514	1832.85	0.133284	0.993588	0.0309415	50.5076	51.0536	49.8408	50.6197	0.527766	NA	NA	NA	NA	NA	NA	NA
YJR121W	50.9603	51	0	-0.0691917	752.588	0.0449618	0.992326	0.0377554	50.9771	47	0	-0.0623473	695.432	0.0680912	0.997156	0.0216727	50.5754	51.6494	50.2917	51.5296	-0.0168143	54.2425	65	0	-0.0854299	1005.42	0	0.988586	0.0310554	51.9054	56	0	-0.0799816	983.832	0.123899	0.988312	0.0325653	53.9488	54.6331	51.4324	52.4151	2.3371	NA	NA	NA	NA	NA	NA	NA
YJR132W	50.0509	9	0	-0.0590851	666.956	0.112305	0.981215	0.0539893	47.8305	10	0	-0.0743881	783.843	0.131552	0.997099	0.0222171	48.7569	51.0062	47.4969	48.345	2.2204	55.3542	4	0	-0.0670044	821.23	0	0.9555	0.054322	49.3252	3	0	-0.171361	1995.48	0.16428	0.98168	0.0547633	NA	NA	NA	NA	6.02905	NA	NA	NA	NA	NA	NA	NA
YKL001C	47.6051	5	0	-0.0884792	920.064	0.128254	0.990088	0.0428382	47.2401	10	0	-0.110843	1071.26	0.0763761	0.998507	0.0179534	NA	NA	46.72	47.9813	0.364962	50.5809	5	0	-0.135182	2091.06	0.338418	0.990312	0.0292158	49.1379	14	0	-0.172924	1835.52	0.0901121	0.992332	0.035841	NA	NA	48.9876	49.3151	1.44298	NA	NA	NA	NA	NA	NA	NA
YKL007W	49.3729	10	0	-0.0579368	575.607	0.0185551	0.993413	0.0347813	51.0425	9	0	-0.0720173	882.511	0.149568	0.99545	0.0266916	48.3872	52.721	49.4776	51.8069	-1.66955	55.2232	10	0	-0.106127	1294.58	0	0.980143	0.0380202	52.7132	10	0	-0.0912455	1168.46	0.132049	0.981387	0.0421535	55.065	55.8008	51.5219	53.4494	2.50995	NA	NA	NA	NA	NA	NA	NA
YKL009W	46.9124	10	0	-0.106123	1005.04	0.070477	0.987007	0.0553872	46.292	15	0	-0.122639	1150.32	0.0861321	0.996634	0.0272207	46.5056	48.0477	45.936	46.5765	0.620356	47.6837	6	0	-0.228436	2795.35	0.256762	0.969746	0.0635508	46.9847	13	0	-0.231693	2421.95	0.155262	0.989172	0.0427193	NA	NA	46.8049	47.1485	0.698987	NA	NA	NA	NA	NA	NA	NA
YKL013C	50.4932	8	0	-0.0596067	615.427	0.0122543	0.997374	0.021854	48.8659	8	0	-0.0703044	712.29	0.0572494	0.996161	0.0270315	50.0725	53.8408	48.7673	50.0285	1.62735	54.1883	11	0	-0.0938484	1120.85	0.0165572	0.984015	0.0370602	50.4764	10	0	-0.0745454	853.747	0.110128	0.988206	0.0341768	53.6449	56.9929	49.0688	52.9819	3.71194	NA	NA	NA	NA	NA	NA	NA
YKL016C	47.2189	9	0	-0.0738977	867.042	0.239879	0.87247	0.14162	44.2425	13	0	-0.100593	1039.61	0.242404	0.991749	0.0347907	46.3919	47.8846	43.6482	45.1406	2.97645	49.4469	10	0	-0.0267776	436.473	0.4	0.855561	0.0631329	46.1941	9	0	-0.0684936	974.387	0.4	0.977627	0.0347433	48.9602	52.439	45.9363	49.2925	3.25277	NA	NA	NA	NA	NA	NA	NA
YKL021C	52.4659	4	0	-0.0406302	472.344	0.0528781	0.986104	0.0430372	45.2484	6	0	-0.0931374	797.023	0.0429808	0.998585	0.0171729	NA	NA	NA	NA	7.2175	47.8663	3	0	-0.0845213	1073.69	0.278545	0.935558	0.0816188	45.6126	5	0	-0.127605	1236.19	0.140969	0.99418	0.0272235	NA	NA	NA	NA	2.25378	NA	NA	NA	NA	NA	NA	NA
YKL029C	47.7916	9	0	-0.0822722	788.998	0.047335	0.997441	0.0230137	46.1953	17	0	-0.0912304	843.189	0.0764294	0.998565	0.017076	45.6948	49.5289	45.6898	47.5174	1.59629	46.0387	12	0	-0.141038	1493.25	0.199226	0.992447	0.0306668	46.1541	12	0	-0.167169	1612.96	0.116888	0.997413	0.0198621	45.8113	46.2728	46.1021	46.3241	-0.115462	NA	NA	NA	NA	NA	NA	NA
YKL091C	51.2972	6	0	-0.0665408	727.88	0.0377767	0.989247	0.044063	48.9239	5	0	-0.0562896	661.311	0.185063	0.967597	0.0671735	NA	NA	NA	NA	2.37336	55.0196	5	0	-0.0630893	763.926	0	0.86039	0.101056	50.001	5	0	-0.10896	1335.01	0.183793	0.992038	0.0307239	NA	NA	NA	NA	5.01861	NA	NA	NA	NA	NA	NA	NA
YKL104C	47.6343	29	0	-0.0763402	767.927	0.0977378	0.994102	0.0332951	47.0746	46	0	-0.0896448	881.528	0.0985905	0.999425	0.0105238	47.0254	48.0542	46.9548	47.2044	0.559701	46.7426	16	0	-0.0883542	1015.74	0.239794	0.984871	0.0382338	46.1955	20	0	-0.139828	1406.34	0.151286	0.990562	0.036604	46.2161	47.1818	45.9621	46.3883	0.547113	NA	NA	NA	NA	NA	NA	NA
YKL112W	52.1662	13	0	-0.0472299	749.257	0.31384	0.986651	0.0344501	50.667	13	0	-0.0579503	801.421	0.257485	0.996503	0.0200551	51.1112	52.7574	49.8308	51.138	1.49927	54.8361	3	0	-0.0526146	978.337	0.35314	0.938096	0.0470784	50.1216	8	0	-0.0538611	761.252	0.289021	0.971251	0.0417952	NA	NA	49.0887	51.2136	4.71443	NA	NA	NA	NA	NA	NA	NA
YKL126W	48.9335	6	0	-0.0857513	988.391	0.16903	0.97722	0.0634924	47.6012	7	0	-0.0591244	764.806	0.299335	0.979142	0.0497751	NA	NA	NA	NA	1.33239	50.2996	5	0	-0.0680326	906.879	0.240798	0.967046	0.0528808	48.1594	4	0	-0.108032	1285.33	0.220241	0.965369	0.0663372	NA	NA	NA	NA	2.14025	NA	NA	NA	NA	NA	NA	NA
YKL145W	47.9942	25	0	-0.0683447	676.055	0.0685501	0.997562	0.0212709	47.9971	27	0	-0.0842644	883.638	0.121263	0.997194	0.0229185	47.7089	48.5821	47.8438	48.2226	-0.00293212	48.7708	24	0	-0.0927487	1100.26	0.197969	0.994999	0.023232	47.1608	19	0	-0.108997	1181.33	0.179149	0.997191	0.0181167	48.4472	49.1042	47.0515	47.3902	1.61007	NA	NA	NA	NA	NA	NA	NA
YKL148C	49.5034	21	0	-0.0845084	955.644	0.133171	0.99314	0.0346475	48.5597	20	0	-0.0781497	818.224	0.0991214	0.998332	0.0173666	49.2027	50.0566	48.1382	48.9371	0.943728	51.8217	27	0	-0.146338	2054.1	0.234726	0.993446	0.0263063	51.6408	25	0	-0.114566	1387.2	0.119024	0.991678	0.0320565	51.7094	51.9386	51.2201	51.9207	0.180815	NA	NA	NA	NA	NA	NA	NA
YKL151C	55.733	15	0	-0.0846515	1069.45	0.0165337	0.972516	0.0718186	53.5025	10	0	-0.066173	887.591	0.146358	0.992369	0.0321776	43.6726	55.8182	52.6916	55.0363	2.23054	52.781	8	0	-0.0440797	778.148	0.368764	0.892735	0.0657269	50.5555	3	0	-0.0563815	960.688	0.4	0.95184	0.0501195	51.901	59.2897	NA	NA	2.22554	NA	NA	NA	NA	NA	NA	NA
YKL172W	45.2185	11	0	-0.0895763	914.488	0.198863	0.99006	0.0394183	45.0999	17	0	-0.136957	1332.61	0.163833	0.993748	0.0339926	44.7204	45.8392	44.9291	45.4879	0.118533	45.1635	4	0	-0.0969121	989.582	0.200971	0.968877	0.0560783	44.9125	8	0	-0.125162	1181.41	0.145192	0.986315	0.0406964	NA	NA	44.1639	45.4446	0.251024	NA	NA	NA	NA	NA	NA	NA
YKL181W	48.1369	9	0	-0.095314	969.396	0.0886781	0.985133	0.0559788	47.8399	11	0	-0.100947	1041.56	0.112741	0.994683	0.0328032	47.5985	50.2678	47.497	47.8868	0.297011	48.3156	4	0	-0.0986434	1205.46	0.235904	0.985633	0.0399182	45.5838	7	0	-0.082148	766.81	0.109588	0.98403	0.0384129	NA	NA	NA	NA	2.73173	NA	NA	NA	NA	NA	NA	NA
YKL193C	50.5506	12	0	-0.0711071	775.075	0.0622606	0.992801	0.0369349	49.9898	4	0	-0.0652246	752.076	0.133092	0.994804	0.0287389	48.8252	50.9676	NA	NA	0.56082	51.1137	9	0	-0.103931	1424.26	0.237414	0.992333	0.0272608	51.3213	7	0	-0.0855444	1008.92	0.106716	0.994792	0.0231838	49.6435	51.7161	NA	NA	-0.207668	NA	NA	NA	NA	NA	NA	NA
YKL196C	51.3784	11	0	-0.0551271	688.554	0.154626	0.99347	0.0303946	50.3126	5	0	-0.0505236	569.629	0.101918	0.996505	0.0228942	50.6586	52.4793	NA	NA	1.06585	44.3542	8	0	-0.0616699	672.499	0.278377	0.9487	0.0523753	49.4889	6	0	-0.0700178	911.301	0.247301	0.978937	0.0417644	42.0368	51.8103	NA	NA	-5.13468	NA	NA	NA	NA	NA	NA	NA
YKL216W	45.863	3	0	-0.0588981	533.612	0.0713332	0.996394	0.0246525	46.6501	9	0	-0.0864186	818.152	0.0805295	0.99694	0.0250463	NA	NA	46.5355	46.8825	-0.787081	48.9108	4	0	-0.169204	1994.17	0.188072	0.985045	0.0476137	47.0401	12	0	-0.184713	1827.06	0.105172	0.994653	0.0303759	NA	NA	47.004	47.1305	1.87072	NA	NA	NA	NA	NA	NA	NA
YKR001C	46.586	28	0	-0.0891318	865.856	0.10637	0.994324	0.033159	45.3664	40	0	-0.0872702	798.23	0.0999503	0.999197	0.0122016	46.4378	46.8636	45.0109	45.6957	1.21961	47.8988	30	0	-0.0600768	660.393	0.16514	0.975923	0.0440164	45.7939	20	0	-0.11972	1220.48	0.177168	0.996023	0.0214602	44.7453	50.7102	45.6527	46.1918	2.10497	NA	NA	NA	NA	NA	NA	NA
YKR014C	49.9219	11	0	-0.0761432	909.246	0.16518	0.994109	0.0307259	46.7722	7	0	-0.0717525	778.033	0.192999	0.989856	0.0384903	49.5948	50.3117	NA	NA	3.14978	49.9172	8	0	-0.0663056	925.399	0.285864	0.959022	0.0578571	46.4835	8	0	-0.0831817	928.308	0.22555	0.986165	0.035727	49.1571	50.1842	46.2947	47.0301	3.43369	NA	NA	NA	NA	NA	NA	NA
YKR016W	48.634	12	0	-0.0939093	1036.34	0.142672	0.975966	0.0682909	45.7183	10	0	-0.0717498	674.298	0.110372	0.99642	0.0249012	48.1077	49.0954	45.509	46.1195	2.91574	46.2924	8	0	-0.0566215	699.368	0.306007	0.944037	0.0591643	46.0195	5	0	-0.0805997	893.484	0.235829	0.975901	0.0460954	45.5898	47.3802	NA	NA	0.272872	NA	NA	NA	NA	NA	NA	NA
YKR018C	48.5971	15	0	-0.0675	752.269	0.152362	0.99367	0.0318527	47.0133	16	0	-0.0781635	807.535	0.144255	0.991898	0.0381844	47.6365	49.6963	46.1727	47.4481	1.58372	48.8774	14	0	-0.0848214	1115.93	0.273652	0.986153	0.0356942	47.2347	4	0	-0.106481	1200.84	0.208646	0.991873	0.030752	48.6133	49.6047	NA	NA	1.64263	NA	NA	NA	NA	NA	NA	NA
YKR035W-A	50.1811	5	0	-0.0978423	1205.47	0.182455	0.985186	0.0474091	49.7488	3	0	-0.710167	10802.3	0.349165	0.951005	0.0791417	NA	NA	NA	NA	0.432334	49.8107	7	0	-0.0622043	1028.9	0.4	0.984328	0.0296236	47.4406	5	0	-0.11515	1695.65	0.38865	0.984505	0.0343802	NA	NA	NA	NA	2.3701	NA	NA	NA	NA	NA	NA	NA
YKR048C	47.8228	3	0	-0.0899313	893.193	0.0789214	0.994212	0.0346657	47.255	6	0	-0.0661903	669.025	0.116296	0.99599	0.0264716	NA	NA	NA	NA	0.567855	47.8959	3	0	-0.0679242	713.98	0.127037	0.984818	0.0373303	47.8541	3	0	-0.0855327	1012.24	0.225984	0.979118	0.0458184	NA	NA	NA	NA	0.0417973	NA	NA	NA	NA	NA	NA	NA
YKR056W	46.8498	7	0	-0.0841424	827.278	0.107028	0.996122	0.0271614	46.6072	11	0	-0.112529	1137.94	0.140768	0.996387	0.026443	NA	NA	46.1558	47.008	0.242519	48.6859	11	0	-0.140915	1823.95	0.267492	0.994335	0.0251031	46.2601	7	0	-0.213749	2167.64	0.155909	0.996042	0.0245485	48.4145	49.004	NA	NA	2.42577	NA	NA	NA	NA	NA	NA	NA
YKR080W	46.5504	9	0	-0.0646255	637.858	0.121814	0.989082	0.0441615	45.085	16	0	-0.0816415	728.345	0.0886228	0.99862	0.0160772	45.6907	48.0663	44.7134	45.4719	1.46539	45.6581	6	0	-0.095754	1017.64	0.21538	0.983569	0.0398156	44.5062	4	0	-0.153495	1474.4	0.175138	0.992808	0.0292962	NA	NA	NA	NA	1.15191	NA	NA	NA	NA	NA	NA	NA
YLL013C	47.1066	14	0	-0.0725205	750.811	0.142659	0.987523	0.0467733	51.1237	10	0	-0.109048	1225.03	0.0693735	0.991849	0.0402419	45.8881	48.3679	50.3927	51.4935	-4.01712	47.2774	6	0	-0.0554103	825.667	0.4	0.929507	0.0635109	51.8536	4	0	-0.217554	2608.11	0.102864	0.980093	0.0585353	NA	NA	NA	NA	-4.57622	NA	NA	NA	NA	NA	NA	NA
YLL029W	53.138	14	0	-0.0743104	878.844	0.044988	0.994686	0.0307688	47.5797	11	0	-0.0806735	808.573	0.0965266	0.995115	0.0305529	52.4022	53.4236	47.3147	47.9793	5.55832	54.5591	17	0	-0.0612887	729.752	0	0.960064	0.0528557	49.7022	11	0	-0.0786829	963.782	0.1933	0.990828	0.0296255	54.0026	54.9665	47.3221	50.2827	4.85696	NA	NA	NA	NA	NA	NA	NA
YLL036C	50.8045	5	0	-0.0582955	696.567	0.135956	0.994589	0.0284065	47.9042	3	0	-0.0805823	878.363	0.157883	0.99183	0.0380959	NA	NA	NA	NA	2.90029	50.7843	5	0	-0.0615689	979.239	0.351377	0.976774	0.0366009	49.0395	5	0	-0.100543	1323.01	0.26896	0.977956	0.0480647	NA	NA	NA	NA	1.74479	NA	NA	NA	NA	NA	NA	NA
YLL041C	49.4915	19	0	-0.091018	937.472	0.0487607	0.988389	0.050515	48.3828	8	0	-0.0870398	905.878	0.100316	0.998057	0.0190977	48.469	49.6625	48.2867	49.4954	1.10866	51.7518	22	0	-0.152677	2095.41	0.219427	0.989722	0.0343397	51.5516	18	0	-0.123355	1556.57	0.157571	0.970998	0.0616325	51.5898	51.8436	51.1114	51.7895	0.200159	NA	NA	NA	NA	NA	NA	NA
YLL048C	48.3795	12	0	-0.0655181	744.431	0.176015	0.958384	0.0824746	46.3894	11	0	-0.0778522	779.557	0.14035	0.995209	0.0292152	47.4595	49.7903	46.1129	46.5699	1.99005	51.3004	10	0	-0.0522371	757.575	0.274136	0.957517	0.0512136	46.8642	10	0	-0.0880884	1209.16	0.360005	0.937439	0.076391	50.0086	52.5167	45.2103	47.465	4.4362	NA	NA	NA	NA	NA	NA	NA
YLR017W	52.7107	5	0	-0.0483849	540.611	0.00532195	0.99855	0.0151189	57.6819	7	0	-0.0382473	509.026	0	0.994976	0.0241206	NA	NA	NA	NA	-4.9712	55.113	3	0	-0.0782451	950.661	0	0.971493	0.044675	54.578	6	0	-0.0338189	671.59	0.4	0.898768	0.0510152	NA	NA	NA	NA	0.534981	NA	NA	NA	NA	NA	NA	NA
YLR075W	43.4558	37	0	-0.118661	944.332	0.0508442	0.991567	0.0424094	44.9901	56	0	-0.121845	1032.66	0.0446911	0.998589	0.0178637	43.1971	43.6968	44.7722	45.1176	-1.53433	41.9878	24	0	-0.244259	2089.36	0.175589	0.988647	0.0310216	42.2215	33	0	-0.221603	1718	0.0802315	0.989662	0.0323169	41.8891	42.0342	42.1418	42.3019	-0.233639	NA	NA	NA	NA	NA	NA	NA
YLR106C	47.4523	9	0	-0.0722314	724.315	0.101799	0.992854	0.036186	46.642	30	0	-0.0881697	914.145	0.160698	0.997175	0.0222425	46.5797	49.2273	46.3442	47.2166	0.810314	46.5847	4	0	-0.0717427	995.812	0.374616	0.977385	0.0374783	45.0981	6	0	-0.12722	1287.47	0.196115	0.985054	0.0411676	NA	NA	NA	NA	1.48657	NA	NA	NA	NA	NA	NA	NA
YLR113W	47.4806	6	0	-0.0757112	743.352	0.0815431	0.994201	0.0332326	46.9319	11	0	-0.0835755	823.406	0.105746	0.996464	0.0262005	NA	NA	46.8227	47.2459	0.548784	50.3	8	0	-0.0974114	1188.07	0.170221	0.99812	0.0143282	49.628	13	0	-0.102336	1207.03	0.164734	0.995492	0.0229468	50.0321	50.5796	49.3399	50.0721	0.671942	NA	NA	NA	NA	NA	NA	NA
YLR134W	47.5241	48	0	-0.0845889	797.985	0.0423508	0.988829	0.0500413	47.0738	72	0	-0.0754864	717.34	0.0672559	0.998092	0.0191482	47.4243	47.8869	46.867	47.3	0.450284	49.0852	59	0	-0.160981	1909.55	0.187535	0.989555	0.0396062	46.7525	93	0	-0.15635	1609.56	0.150699	0.990425	0.0379739	48.8898	49.1469	46.478	47.1816	2.3327	NA	NA	NA	NA	NA	NA	NA
YLR146C	51.7642	3	0	-0.0721217	829.836	0.0684809	0.982008	0.0556864	54.1132	4	0	-0.0430197	503.888	0	0.989137	0.0395634	NA	NA	NA	NA	-2.34906	53.7283	3	0	-0.0916809	1123.4	0.0576498	0.987998	0.0327263	56.9166	3	0	-0.0725028	939.491	0	0.864903	0.0789488	NA	NA	NA	NA	-3.18833	NA	NA	NA	NA	NA	NA	NA
YLR153C	47.8634	37	0	-0.0943363	907.148	0.0470558	0.997938	0.0211986	46.4113	41	0	-0.090628	853.816	0.0854527	0.99874	0.0158101	47.3669	48.2838	45.6751	46.6268	1.45205	49.9014	41	0	-0.132715	1609.6	0.178729	0.997222	0.018888	45.4974	21	0	-0.156396	1495.35	0.134003	0.995637	0.0245768	49.7575	50.0565	45.3447	45.7655	4.40393	NA	NA	NA	NA	NA	NA	NA
YLR163C	48.4111	10	0	-0.0714131	703.113	0.0478549	0.998989	0.0140444	47.4971	11	0	-0.0847121	858.737	0.109818	0.996174	0.027117	47.6724	49.2496	46.8912	48.0606	0.914027	50.147	15	0	-0.120258	1586.24	0.237405	0.993189	0.0278424	47.2175	11	0	-0.106778	1330.23	0.284151	0.994479	0.0231721	49.8184	50.3276	46.8187	47.6908	2.92949	NA	NA	NA	NA	NA	NA	NA
YLR172C	48.1101	5	0	-0.0738618	753.411	0.0923459	0.993724	0.0348201	48.3581	12	0	-0.0938691	975.949	0.100308	0.997496	0.0218684	NA	NA	48.0273	48.6122	-0.24799	50.0665	7	0	-0.122212	1594.25	0.231382	0.996221	0.0202949	50.1547	10	0	-0.141939	1653.14	0.13608	0.985852	0.0436577	NA	NA	49.932	50.4682	-0.0881679	NA	NA	NA	NA	NA	NA	NA
YLR175W	49.4653	18	0	-0.0563679	564.831	0.0232676	0.9961	0.0267567	50.0765	34	0	-0.0700601	743.459	0.0547598	0.996707	0.024704	48.9666	49.9181	49.0031	50.9917	-0.611191	49.1545	16	0	-0.0487646	584.6	0.193819	0.958263	0.0516561	50.9483	32	0	-0.0587864	646.758	0.0562552	0.968752	0.0524119	48.1046	51.1744	50.0643	51.5233	-1.79384	NA	NA	NA	NA	NA	NA	NA
YLR179C	50.3507	8	0	-0.0946523	1104.69	0.131121	0.982807	0.055792	47.9427	5	0	-0.109669	1165.38	0.13479	0.989956	0.0443002	49.6563	50.5475	NA	NA	2.40803	52.0536	3	0	-0.167587	2029.78	0.105149	0.99341	0.0300318	49.4014	7	0	-0.125966	1471.04	0.164075	0.983299	0.0472988	NA	NA	NA	NA	2.65224	NA	NA	NA	NA	NA	NA	NA
YLR196W	46.7059	18	0	-0.0752556	734.896	0.106455	0.997083	0.0232706	46.6913	22	0	-0.0982433	985.354	0.130554	0.998507	0.0168316	46.3659	47.0931	46.3804	47.1044	0.0146061	47.0706	9	0	-0.108953	1331.7	0.274912	0.991405	0.0295973	46.93	9	0	-0.134321	1392.66	0.150311	0.998327	0.0149778	46.6694	47.8937	46.5723	47.5249	0.140685	NA	NA	NA	NA	NA	NA	NA
YLR197W	46.3279	17	0	-0.0825982	749.619	0.0540329	0.990314	0.0453548	45.9108	44	0	-0.105825	955.522	0.0662324	0.998483	0.0180445	45.8441	46.514	45.6248	46.2046	0.417168	46.2574	10	0	-0.0742869	871.264	0.270232	0.981974	0.0373699	45.1769	21	0	-0.123778	1166.42	0.133671	0.988833	0.0373126	45.6856	46.832	44.8258	45.5879	1.08053	NA	NA	NA	NA	NA	NA	NA
YLR203C	47.9142	5	0	-0.0658334	678.393	0.108845	0.982515	0.0554507	46.5008	6	0	-0.0864078	865.288	0.13628	0.996827	0.0240318	NA	NA	NA	NA	1.41343	49.8581	6	0	-0.0764446	931.495	0.183987	0.991471	0.0279893	48.6214	5	0	-0.0979821	1123.7	0.175459	0.99513	0.0237347	NA	NA	NA	NA	1.23669	NA	NA	NA	NA	NA	NA	NA
YLR208W	48.8719	13	0	-0.0803683	825.85	0.0702575	0.994536	0.0332887	47.6211	20	0	-0.0812679	804.45	0.0836116	0.998595	0.0164502	48.42	49.1535	47.4174	47.8874	1.25078	49.5932	12	0	-0.125675	1507.46	0.179822	0.998209	0.0149757	48.5651	12	0	-0.135502	1514.4	0.15586	0.997533	0.0183846	49.4057	49.8116	48.2083	48.8689	1.02808	NA	NA	NA	NA	NA	NA	NA
YLR209C	52.9313	12	0	-0.0208325	389.113	0.4	0.941165	0.0526286	49.1435	12	0	-0.0507769	817.536	0.4	0.996993	0.0155518	48.3773	74.109	49.0558	68.7835	3.78781	53.4505	6	0	-0.0656482	1024.78	0.267923	0.970401	0.0408913	55.3379	9	0	-0.0232655	474.97	0.4	0.83418	0.0578258	NA	NA	53.304	68.5171	-1.88741	NA	NA	NA	NA	NA	NA	NA
YLR229C	46.9282	5	0	-0.0838338	810.503	0.0888448	0.972806	0.0762493	46.5564	3	0	-0.0933547	956.293	0.153623	0.991474	0.0390415	NA	NA	NA	NA	0.371815	47.5992	3	0	-0.0583682	837.223	0.368178	0.978529	0.0356182	45.6554	4	0	-0.108398	1129.15	0.199584	0.992151	0.0287861	NA	NA	NA	NA	1.94383	NA	NA	NA	NA	NA	NA	NA
YLR231C	52.1498	5	0	-0.0904619	1104.35	0.108902	0.988363	0.0458884	47.1468	6	0	-0.089402	955.827	0.168367	0.996551	0.0244783	NA	NA	NA	NA	5.00305	54.6576	7	0	-0.112013	1338.53	0	0.98966	0.0307683	49.1163	4	0	-0.139955	1549.05	0.128164	0.993287	0.0318021	NA	NA	NA	NA	5.54135	NA	NA	NA	NA	NA	NA	NA
YLR244C	44.4658	6	0	-0.0868433	724.349	0.0517968	0.990581	0.0438046	46.1905	12	0	-0.09414	873.833	0.0805854	0.997984	0.020232	NA	NA	46.0665	46.6166	-1.72471	48.0807	5	0	-0.157793	1764.41	0.173028	0.998776	0.0131389	47.2324	5	0	-0.176999	1806.51	0.12568	0.996382	0.024049	NA	NA	NA	NA	0.848222	NA	NA	NA	NA	NA	NA	NA
YLR270W	56.3203	33	0	-0.0677413	859.496	0	0.99126	0.0380566	49.0596	25	0	-0.0700671	733.853	0.0807941	0.998964	0.0136324	54.9703	56.8041	48.4345	50.2855	7.26071	57.037	42	0	-0.107767	1402.36	0	0.937392	0.0526478	52.2668	33	0	-0.0713443	849.08	0.0818298	0.996652	0.0166803	56.5419	57.2343	51.3559	52.7752	4.77014	NA	NA	NA	NA	NA	NA	NA
YLR293C	52.8549	15	0	-0.06388	713.83	0	0.988215	0.0461911	53.3106	6	0	-0.0824848	1047.56	0.104876	0.991982	0.036859	52.462	53.5679	NA	NA	-0.455697	53.0695	22	0	-0.0716073	949.598	0.15049	0.991497	0.0243668	51.8893	16	0	-0.0969757	1105.1	0.0548993	0.990791	0.0329691	52.0496	53.9199	51.3652	52.9517	1.18025	NA	NA	NA	NA	NA	NA	NA
YLR342W	50.0729	22	0	-0.0609972	776.584	0.212253	0.987324	0.0414675	49.0014	18	0	-0.0443086	518.972	0.179988	0.993604	0.0284347	49.5116	50.8769	48.0564	49.6579	1.07151	53.5139	23	0	-0.0729875	1001.81	0.165438	0.986537	0.030135	48.4483	18	0	-0.0839046	959.537	0.179003	0.976375	0.0502003	52.4456	55.009	47.7263	50.1987	5.0656	NA	NA	NA	NA	NA	NA	NA
YLR347C	48.561	4	0	-0.0644617	647.171	0.0604524	0.990432	0.0420347	47.3932	8	0	-0.0766116	772.164	0.108591	0.997086	0.0233422	NA	NA	47.2021	47.5092	1.1678	52.0891	5	0	-0.0768599	989.545	0.157019	0.973594	0.0492489	47.629	5	0	-0.0912781	1009.81	0.17978	0.993307	0.0270278	NA	NA	NA	NA	4.46011	NA	NA	NA	NA	NA	NA	NA
YLR355C	44.8569	44	0	-0.0705619	593.459	0.0430285	0.996965	0.0243945	45.2878	52	0	-0.0807221	700.948	0.0552217	0.996225	0.0270995	44.1932	45.3343	45.0308	45.9793	-0.430894	46.6851	46	0	-0.196731	2113.95	0.188677	0.990034	0.0382961	43.8524	33	0	-0.184884	1583.75	0.102032	0.990167	0.0368437	46.6205	46.7671	43.7252	44.0774	2.83271	NA	NA	NA	NA	NA	NA	NA
YLR367W	44.3753	17	0	-0.0861405	712.068	0.0471425	0.99268	0.0389708	45.2776	18	0	-0.090751	799.806	0.0695468	0.996788	0.0256284	44.175	44.8851	45.0322	45.6173	-0.902394	43.9352	12	0	-0.148617	1412.82	0.187795	0.97634	0.0519284	44.3376	12	0	-0.165707	1448.2	0.100259	0.990808	0.0359054	43.5655	45.0551	44.2645	44.4046	-0.402461	NA	NA	NA	NA	NA	NA	NA
YLR370C	52.0726	5	0	-0.0637884	726.3	0.0474138	0.990919	0.040113	48.6174	5	0	-0.0740874	827.418	0.15343	0.987926	0.0454349	NA	NA	NA	NA	3.45519	52.4551	4	0	-0.0729551	873.418	0.0806751	0.983769	0.0382319	49.2056	6	0	-0.0857363	913.576	0.0911148	0.986161	0.0408751	NA	NA	NA	NA	3.24949	NA	NA	NA	NA	NA	NA	NA
YLR384C	46.4064	12	0	-0.083532	771.006	0.066721	0.998151	0.0194838	46.2158	14	0	-0.103503	974.504	0.0925743	0.997048	0.0249046	45.6542	47.0082	45.9314	46.562	0.190655	47.1077	8	0	-0.131221	1597.34	0.270792	0.985145	0.0406682	47.5347	12	0	-0.145469	1722.52	0.236714	0.958636	0.0767856	47.0044	47.2776	46.3772	47.6772	-0.427007	NA	NA	NA	NA	NA	NA	NA
YLR388W	42.0785	14	0	-0.101143	803.84	0.108864	0.991243	0.0401289	44.5509	5	0	-0.105064	893.762	0.0667318	0.991998	0.0420128	41.8997	42.4901	NA	NA	-2.47244	42.1514	4	0	-0.24422	1944.66	0.107473	0.994493	0.0234538	42.0802	9	0	-0.248032	2003.73	0.123233	0.985833	0.0367479	NA	NA	41.9302	42.1314	0.0712338	NA	NA	NA	NA	NA	NA	NA
YLR389C	48.3022	12	0	-0.0788242	819.69	0.102564	0.992688	0.0378012	46.8286	24	0	-0.0768695	735.037	0.0826676	0.998871	0.0147074	47.8774	48.5578	46.6132	47.0434	1.47363	50.9255	17	0	-0.130186	1772.47	0.238072	0.996193	0.0201027	46.4276	10	0	-0.145045	1609.69	0.223088	0.992644	0.0299783	50.7245	51.0139	46.2823	46.8094	4.49792	NA	NA	NA	NA	NA	NA	NA
YLR398C	47.0423	13	0	-0.0742656	758.837	0.133684	0.994281	0.0315496	46.1965	12	0	-0.091412	940.003	0.16986	0.997334	0.0214616	46.6816	47.9833	45.5451	46.8069	0.84584	49.074	10	0	-0.0809258	1223.94	0.36307	0.959672	0.0544595	48.2472	4	0	-0.053521	830.572	0.4	0.940615	0.0530138	48.4499	55.1639	NA	NA	0.826802	NA	NA	NA	NA	NA	NA	NA
YLR401C	47.5279	16	0	-0.0863823	852.137	0.0840508	0.991298	0.0429462	50.6218	38	0	-0.10439	1184.04	0.0962888	0.993798	0.0343969	46.7132	48.3074	50.3832	50.9232	-3.09391	48.9558	19	0	-0.133374	1599.97	0.200849	0.996236	0.0218054	50.8839	34	0	-0.152854	1935.99	0.182301	0.989394	0.0378914	48.7135	49.0789	50.46	51.0846	-1.92807	NA	NA	NA	NA	NA	NA	NA
YLR406C	43.5796	22	0	-0.11801	986.97	0.0916746	0.960102	0.0981149	45.5721	33	0	-0.0998693	896.141	0.0742081	0.997097	0.0246152	NA	NA	45.2601	45.7936	-1.9925	43.2941	16	0	-0.182994	1767.52	0.223769	0.96886	0.0577982	45.0275	25	0	-0.149834	1345.62	0.0969662	0.993405	0.030444	42.6762	43.5707	44.8574	45.2749	-1.73339	NA	NA	NA	NA	NA	NA	NA
YLR410W	48.2748	19	0	-0.071131	757.701	0.124893	0.99036	0.0408551	46.3474	19	0	-0.0849909	899.73	0.188346	0.98386	0.0526196	46.8583	49.0205	45.1593	47.6092	1.92738	49.1109	13	0	-0.108778	1417.02	0.259406	0.995691	0.0212199	46.54	5	0	-0.10848	1347.62	0.302579	0.995071	0.0208475	48.8138	49.579	NA	NA	2.57091	NA	NA	NA	NA	NA	NA	NA
YLR421C	47.0076	10	0	-0.0618099	910.548	0.4	0.988214	0.0310607	49.0717	9	0	-0.0619316	805.985	0.259871	0.997757	0.0165467	46.8952	48.9086	48.7955	49.641	-2.0641	49.1476	11	0	-0.0861969	1388.05	0.4	0.991018	0.0247385	48.3063	7	0	-0.0887049	1161.95	0.287428	0.990605	0.0295327	48.8468	49.6659	NA	NA	0.841258	NA	NA	NA	NA	NA	NA	NA
YLR433C	49.7619	12	0	-0.0692747	815.139	0.158224	0.98874	0.0430576	49.8306	16	0	-0.0674066	787.963	0.150334	0.998197	0.0167495	47.9139	50.2462	49.4102	50.1637	-0.068711	51.5283	8	0	-0.0720645	1026.48	0.25437	0.980515	0.0386826	50.3094	7	0	-0.0928086	1566.01	0.4	0.96119	0.052151	51.1703	52.0572	NA	NA	1.21891	NA	NA	NA	NA	NA	NA	NA
YLR441C	43.6116	46	0	-0.106461	853.889	0.0514654	0.993851	0.0367624	44.6545	16	0	-0.107873	947.414	0.0918334	0.994892	0.0321347	43.1808	44.0351	44.3521	45.0761	-1.04291	42.2637	9	0	-0.212378	1866.32	0.186946	0.989732	0.0295318	42.4586	10	0	-0.201114	1610.88	0.0997334	0.990414	0.0311607	42.0771	42.7988	42.3596	42.5901	-0.194883	NA	NA	NA	NA	NA	NA	NA
YLR447C	47.9943	6	0	-0.0547861	531.872	0.0509193	0.995193	0.0289972	47.3898	14	0	-0.0746076	769.12	0.128599	0.992515	0.0361962	NA	NA	47.008	47.9347	0.604588	50.8538	4	0	-0.0684733	871.353	0.187107	0.975497	0.0465041	46.2953	16	0	-0.102364	1108.72	0.208488	0.983772	0.0424242	NA	NA	45.8631	46.4244	4.55854	NA	NA	NA	NA	NA	NA	NA
YLR449W	46.0899	7	0	-0.0838489	818.229	0.129247	0.998147	0.018082	46.4578	15	0	-0.0909228	952.916	0.176252	0.991611	0.0374273	NA	NA	46.2753	46.947	-0.36781	43.9993	5	0	-0.103523	1172.34	0.316189	0.952848	0.0604711	44.9877	5	0	-0.0741561	716.779	0.162451	0.978614	0.0405201	NA	NA	NA	NA	-0.988456	NA	NA	NA	NA	NA	NA	NA
YML001W	49.3789	6	0	-0.0927798	1070.94	0.155052	0.976816	0.0638202	48.4886	10	0	-0.078081	867.616	0.153635	0.991505	0.0373623	NA	NA	47.8887	48.7556	0.890288	50.6798	6	0	-0.0634035	843.622	0.227862	0.977459	0.041742	47.6439	5	0	-0.104322	1224.64	0.226529	0.985326	0.0411318	NA	NA	NA	NA	3.03587	NA	NA	NA	NA	NA	NA	NA
YML008C	47.9928	16	0	-0.0695271	715.003	0.104103	0.991465	0.0390798	46.0286	18	0	-0.0716313	662.648	0.0839156	0.992736	0.0357266	46.8745	48.8855	45.2521	46.7645	1.96419	48.7684	8	0	-0.0557643	719.978	0.263159	0.970424	0.0452032	45.3782	11	0	-0.108336	1242.15	0.281619	0.977829	0.0456085	47.898	49.997	44.9102	45.8254	3.39018	NA	NA	NA	NA	NA	NA	NA
YML010W	47.483	26	0	-0.0677775	652.33	0.0629678	0.997064	0.0233939	46.5479	22	0	-0.0906414	874.261	0.101444	0.999032	0.013734	47.1045	47.8608	46.3629	46.8229	0.935152	50.9356	15	0	-0.0717404	986.722	0.245479	0.969774	0.0509916	48.3975	8	0	-0.0926538	1084.06	0.199218	0.990152	0.0324145	50.3789	51.1443	48.0912	49.4836	2.53808	NA	NA	NA	NA	NA	NA	NA
YML012W	48.359	5	0	-0.0686793	773.584	0.169511	0.943434	0.0983575	46.1727	6	0	-0.0775996	801.844	0.174722	0.996037	0.0255338	NA	NA	NA	NA	2.18632	48.931	6	0	-0.0491427	604.793	0.221818	0.963363	0.0477267	44.5228	4	0	-0.102372	1018.93	0.203361	0.985167	0.0352388	NA	NA	NA	NA	4.4082	NA	NA	NA	NA	NA	NA	NA
YML022W	49.4771	9	0	-0.0780933	790.559	0.0327297	0.996928	0.0248801	46.8467	11	0	-0.0889026	846.59	0.0781525	0.99749	0.0224364	48.402	50.1166	46.8001	47.2549	2.63038	53.579	9	0	-0.0801045	919.826	0	0.961375	0.0612632	46.7444	6	0	-0.15822	1583.56	0.126737	0.993217	0.032135	52.1688	55.5262	NA	NA	6.83454	NA	NA	NA	NA	NA	NA	NA
YML025C	44.5557	14	0	-0.0826987	715.251	0.0818622	0.990639	0.0431072	45.9524	10	0	-0.117949	1112.23	0.104272	0.997065	0.0249771	44.3158	44.7935	45.651	46.4687	-1.39667	45.2803	9	0	-0.0693146	868.854	0.345732	0.907321	0.0796524	42.5614	3	0	-0.17296	1470.7	0.147855	0.988831	0.0315473	44.9125	47.2036	NA	NA	2.71885	NA	NA	NA	NA	NA	NA	NA
YML035C	48.1462	18	0	-0.0996638	1019.1	0.0932108	0.995221	0.0314673	46.967	12	0	-0.0844786	832.359	0.104466	0.997969	0.0197571	47.2301	48.5449	46.3092	47.629	1.1792	49.2696	8	0	-0.101731	1436.9	0.312546	0.998764	0.0103249	48.0514	7	0	-0.117035	1302.78	0.170309	0.994939	0.0249381	49.1966	49.5534	NA	NA	1.21821	NA	NA	NA	NA	NA	NA	NA
YML057W	51.7285	9	0	-0.0587568	722.051	0.129017	0.998626	0.0140984	50.1512	4	0	-0.0534536	612.305	0.121724	0.98665	0.0442471	51.2854	52.1202	NA	NA	1.57732	54.5356	11	0	-0.0753305	912.885	0.0183095	0.988991	0.0282131	49.8367	6	0	-0.0706512	827.028	0.151295	0.9779	0.0462531	53.7853	54.7524	NA	NA	4.69889	NA	NA	NA	NA	NA	NA	NA
YML063W	43.6675	8	0	-0.0989362	797.303	0.0535258	0.98725	0.0508964	44.6053	63	0	-0.114079	957.532	0.0518333	0.997204	0.0250186	43.3644	44.3878	44.313	44.793	-0.937784	42.2885	43	0	-0.205939	1823.76	0.192251	0.98935	0.0298411	42.5667	45	0	-0.206063	1618.62	0.0773122	0.993655	0.0262182	42.1573	42.8521	42.5043	42.6569	-0.278136	NA	NA	NA	NA	NA	NA	NA
YML069W	49.5858	15	0	-0.0595141	601.636	0.0271176	0.990924	0.0411063	51.2306	14	0	-0.0633776	718.229	0.0736136	0.994463	0.030522	49.3018	50.2584	50.6539	51.6894	-1.64483	50.7029	13	0	-0.0666547	822.504	0.166667	0.987731	0.0322479	53.1453	12	0	-0.0736168	890.327	0.0658485	0.953078	0.0636402	49.8041	52.0565	51.9749	53.7442	-2.44246	NA	NA	NA	NA	NA	NA	NA
YML073C	43.8577	11	0	-0.0948286	773.267	0.0564574	0.994007	0.0355697	45.0957	28	0	-0.122287	1036.88	0.0406313	0.995686	0.0318621	40.9938	44.5011	45.0221	45.3974	-1.23806	42.4655	7	0	-0.174246	1604.19	0.2165	0.981963	0.0376773	43.1037	17	0	-0.143895	1218.69	0.122512	0.987122	0.0353916	NA	NA	42.8571	43.3463	-0.638285	NA	NA	NA	NA	NA	NA	NA
YML074C	44.1403	14	0	-0.147867	1674.55	0.311821	0.918654	0.103903	46.3679	17	0	-0.104866	1055.09	0.145251	0.996931	0.0236086	NA	NA	46.0643	46.6945	-2.22761	46.8367	11	0	-0.0996001	1174.65	0.255983	0.990503	0.0306021	45.0104	11	0	-0.122575	1198.96	0.171521	0.991946	0.0302274	46.5923	47.0355	44.9095	45.1195	1.82631	NA	NA	NA	NA	NA	NA	NA
YML079W	54.9113	4	0	-0.0498798	601.601	0	0.991768	0.0348647	49.511	5	0	-0.0715309	928.947	0.244966	0.913805	0.108428	NA	NA	NA	NA	5.40034	56.7961	6	0	-0.117416	1515.04	0	0.873467	0.0869667	50.4268	6	0	-0.123318	1648.44	0.239086	0.968319	0.0623814	NA	NA	NA	NA	6.36929	NA	NA	NA	NA	NA	NA	NA
YML085C	48.4798	12	0	-0.0835054	878.846	0.10673	0.973596	0.0731806	47.5388	22	0	-0.0866403	842.516	0.0703941	0.998233	0.018996	45.1612	49.0737	46.9499	47.8287	0.940915	50.1039	12	0	-0.099028	1183.18	0.159552	0.995177	0.0237081	47.7932	14	0	-0.126107	1597.51	0.278746	0.993498	0.0261389	49.7791	50.2197	47.071	48.3266	2.31072	NA	NA	NA	NA	NA	NA	NA
YML110C	48.1866	7	0	-0.0746542	760.849	0.0886849	0.993454	0.0351198	47.1443	7	0	-0.0834898	835.029	0.111107	0.998715	0.0155281	NA	NA	NA	NA	1.04233	50.1543	4	0	-0.0953675	1248.86	0.231645	0.989951	0.0311995	46.2636	3	0	-0.116554	1195.3	0.165183	0.989401	0.0366554	NA	NA	NA	NA	3.89071	NA	NA	NA	NA	NA	NA	NA
YMR008C	50.482	3	0	-0.0290165	492.977	0.4	0.972592	0.041165	49.0261	10	0	-0.0308716	494.678	0.4	0.900646	0.0774774	NA	NA	47.0148	51.5385	1.45593	52.5133	7	0	-0.0245009	450.431	0.4	0.893655	0.0496829	50.6435	13	0	-0.0429733	734.777	0.4	0.905815	0.0614464	NA	NA	49.7916	51.7085	1.86973	NA	NA	NA	NA	NA	NA	NA
YMR033W	51.7134	5	0	-0.0763226	875.697	0.0676788	0.986638	0.0504732	46.8075	8	0	-0.0810235	810.702	0.124129	0.993118	0.0360656	NA	NA	46.0876	48.0649	4.90591	54.8036	3	0	-0.0704927	846.883	0	0.903547	0.078018	47.4549	5	0	-0.132402	1455.11	0.180368	0.997047	0.0196374	NA	NA	NA	NA	7.34876	NA	NA	NA	NA	NA	NA	NA
YMR038C	52.5735	8	0	-0.0620455	822.358	0.165854	0.993342	0.030175	49.9417	10	0	-0.0753515	1230.91	0.389267	0.987126	0.0332454	51.9157	53.1001	49.7417	50.2672	2.63179	55.4776	5	0	-0.0957859	1192.23	0.0109073	0.992969	0.0213063	50.7392	11	0	-0.0670668	911.874	0.242611	0.99538	0.0183078	NA	NA	49.5004	51.7614	4.73847	NA	NA	NA	NA	NA	NA	NA
YMR039C	47.2806	5	0	-0.0509585	678.239	0.328169	0.959162	0.0667873	49.7961	3	0	-0.11858	1836.31	0.359504	0.982992	0.0411646	NA	NA	NA	NA	-2.51549	52.7918	8	0	-0.0436119	810.301	0.4	0.921529	0.0550289	51.2337	9	0	-0.046053	805.895	0.4	0.951573	0.0456234	51.9352	53.8265	48.549	53.1045	1.55808	NA	NA	NA	NA	NA	NA	NA
YMR062C	56.4867	3	0	-0.0414022	697.262	0.242155	0.988724	0.0308924	51.0894	6	0	-0.0537463	703.823	0.202729	0.998434	0.0139491	NA	NA	NA	NA	5.39736	57.5256	11	0	-0.053343	706.089	0	0.966725	0.0347141	50.6976	4	0	-0.0811398	1390.33	0.4	0.985051	0.0312464	54.4028	58.0055	NA	NA	6.82793	NA	NA	NA	NA	NA	NA	NA
YMR080C	52.6862	8	0	-0.0562815	741.456	0.157183	0.98139	0.0499604	49.7289	14	0	-0.0716274	863.647	0.179608	0.995698	0.0251917	51.0325	53.4331	49.2235	50.1278	2.95724	51.8308	6	0	-0.0585443	996.032	0.368392	0.970536	0.0399203	50.1012	10	0	-0.0724317	899.333	0.191343	0.994059	0.0227411	NA	NA	49.2125	51.3283	1.72966	NA	NA	NA	NA	NA	NA	NA
YMR091C	47.8968	5	0	-0.0648355	667.867	0.109166	0.997139	0.0222024	47.9372	6	0	-0.0782837	850.129	0.153569	0.998051	0.0180552	NA	NA	NA	NA	-0.0403586	48.0982	8	0	-0.0709568	929.727	0.293754	0.984141	0.035419	46.4105	4	0	-0.122353	1382.21	0.237335	0.990789	0.032322	47.4508	48.6733	NA	NA	1.68766	NA	NA	NA	NA	NA	NA	NA
YMR099C	49.5132	22	0	-0.0765777	779.585	0.0367447	0.993717	0.0357265	46.3958	27	0	-0.0987351	902.608	0.0581322	0.996831	0.0265097	49.3957	49.7913	45.6283	47.4625	3.11742	51.8194	17	0	-0.115756	1503.45	0.173006	0.994258	0.0248583	46.455	14	0	-0.135698	1340.62	0.126241	0.99638	0.022582	51.6349	51.9925	45.3153	47.1787	5.36445	NA	NA	NA	NA	NA	NA	NA
YMR121C	43.7489	20	0	-0.102487	821.401	0.0447666	0.98698	0.0540316	45.2986	26	0	-0.125837	1086.5	0.049379	0.997049	0.0263117	42.8679	44.366	44.9933	45.6455	-1.54966	42.505	19	0	-0.158024	1539.71	0.258304	0.949922	0.0610023	42.3669	11	0	-0.206041	1647.87	0.102276	0.990656	0.0304565	42.1057	43.521	42.233	42.6896	0.138182	NA	NA	NA	NA	NA	NA	NA
YMR125W	48.884	16	0	-0.0817439	840.621	0.0705001	0.995009	0.0318976	47.3171	12	0	-0.0781913	789.147	0.112648	0.997489	0.021543	48.5298	49.192	47.0679	47.4914	1.56695	51.064	27	0	-0.142634	1883.65	0.210208	0.995883	0.0219173	47.6792	10	0	-0.179876	1901.53	0.139823	0.993399	0.0327258	50.9124	51.3278	47.5731	47.7378	3.38476	NA	NA	NA	NA	NA	NA	NA
YMR131C	46.5404	9	0	-0.057431	544.68	0.0864678	0.993382	0.0331564	47.7592	13	0	-0.0679329	735.965	0.157834	0.996615	0.0232227	46.0009	47.6939	47.1123	48.6373	-1.21889	47.7856	8	0	-0.110806	1386.86	0.270233	0.992307	0.028138	45.5537	7	0	-0.0942664	980.193	0.201726	0.972303	0.0530517	47.1316	48.1602	NA	NA	2.23198	NA	NA	NA	NA	NA	NA	NA
YMR142C	43.869	35	0	-0.11446	949.85	0.0723694	0.993143	0.0385494	45.2329	34	0	-0.105286	962.542	0.104798	0.996824	0.024914	43.0104	45.0036	44.979	45.5298	-1.36389	41.9246	31	0	-0.247841	2164.16	0.194839	0.98984	0.0284717	42.487	28	0	-0.184217	1522.65	0.126421	0.987472	0.0342973	41.8819	42.0437	42.3635	42.6115	-0.562309	NA	NA	NA	NA	NA	NA	NA
YMR145C	46.9237	16	0	-0.0883318	872.03	0.107867	0.925778	0.131765	45.6611	33	0	-0.076315	697.659	0.0877379	0.998511	0.0164939	46.6911	47.2345	44.9351	46.0657	1.26259	45.2231	14	0	-0.124526	1520.44	0.330007	0.972628	0.0497399	43.3773	19	0	-0.12221	1123.2	0.181093	0.986384	0.0336124	43.6118	45.4801	43.2254	43.4822	1.84579	NA	NA	NA	NA	NA	NA	NA
YMR146C	47.6071	27	0	-0.0717869	695.399	0.064133	0.994245	0.0332604	47.4512	35	0	-0.0791136	785.667	0.0930825	0.998275	0.0181437	47.3601	47.9089	47.1668	48.177	0.155836	47.8767	17	0	-0.074785	830.673	0.174546	0.988388	0.0334715	45.8966	18	0	-0.10121	1005.76	0.152089	0.98971	0.0340626	47.0995	48.5817	45.6064	46.06	1.98012	NA	NA	NA	NA	NA	NA	NA
YMR197C	49.3936	7	0	-0.0460062	569.861	0.212138	0.995928	0.0217654	47.6545	7	0	-0.0626192	842.61	0.324931	0.989622	0.0345147	NA	NA	NA	NA	1.73915	51.6248	5	0	-0.0621026	972.466	0.319211	0.974561	0.0400515	47.0311	7	0	-0.0892444	1259.68	0.373168	0.983367	0.0361201	NA	NA	NA	NA	4.59367	NA	NA	NA	NA	NA	NA	NA
YMR203W	47.5569	8	0	-0.082762	833.482	0.101698	0.937746	0.118211	45.7792	7	0	-0.0844101	783.823	0.09724	0.996273	0.027014	47.2976	48.6446	NA	NA	1.77774	47.1638	8	0	-0.050535	648.13	0.306243	0.949216	0.0541812	47.096	5	0	-0.091598	1265.13	0.35764	0.940513	0.0748944	46.0066	49.9664	NA	NA	0.0677639	NA	NA	NA	NA	NA	NA	NA
YMR237W	49.277	7	0	-0.0603741	632.17	0.0723914	0.993612	0.0334653	47.8048	7	0	-0.072755	837.436	0.205829	0.991959	0.0353828	NA	NA	NA	NA	1.4722	49.8057	7	0	-0.113579	1535.68	0.266133	0.992028	0.0282058	47.2168	5	0	-0.126297	1440.21	0.217975	0.991092	0.0328528	NA	NA	NA	NA	2.58883	NA	NA	NA	NA	NA	NA	NA
YMR246W	48.5923	7	0	-0.0682887	728.883	0.115119	0.986846	0.0484887	46.7175	23	0	-0.0810576	785.926	0.099609	0.998554	0.0164086	NA	NA	46.3184	47.1139	1.87476	47.2357	12	0	-0.086041	997.694	0.230324	0.991256	0.0291099	46.5604	8	0	-0.115473	1184.37	0.154554	0.989464	0.0371947	46.9908	47.6244	45.4415	46.8942	0.675298	NA	NA	NA	NA	NA	NA	NA
YMR260C	53.3215	20	0	-0.0173196	328.285	0.4	0.879059	0.0728186	47.0438	22	0	-0.0681835	1005.99	0.4	0.896983	0.0872462	48.8926	59.4148	46.8052	47.3052	6.27769	50.4703	17	0	-0.085033	1343.03	0.35489	0.979832	0.0379972	46.2438	16	0	-0.0997555	1119.28	0.237632	0.995949	0.0198109	50.1038	51.0873	46.1232	46.3712	4.22646	NA	NA	NA	NA	NA	NA	NA
YMR304W	47.8768	9	0	-0.0677004	678.923	0.0857148	0.994835	0.0307103	47.6172	6	0	-0.0805012	837.219	0.127931	0.983074	0.0564685	47.5756	49.4794	NA	NA	0.259668	49.0817	3	0	-0.0515715	828.243	0.4	0.958801	0.0450684	46.813	3	0	-0.124332	1339.08	0.186101	0.969904	0.0651285	NA	NA	NA	NA	2.26865	NA	NA	NA	NA	NA	NA	NA
YMR307W	52.7899	16	0	-0.0198694	369.143	0.4	0.947823	0.0484651	47.8771	13	0	-0.0493104	753.533	0.4	0.970111	0.0472486	49.5632	61.7141	47.0169	48.2765	4.91282	57.821	12	0	-0.0224741	500.913	0.4	0.858091	0.0454311	48.0911	14	0	-0.0836261	1289.38	0.4	0.967549	0.0446235	54.9439	64.3414	47.8007	50.4136	9.72987	NA	NA	NA	NA	NA	NA	NA
YMR308C	49.794	11	0	-0.0602128	660.79	0.0962696	0.989248	0.0417922	47.8407	15	0	-0.0710116	778.346	0.164758	0.994441	0.0300972	49.2293	50.2897	47.5228	48.2228	1.95326	53.6665	9	0	-0.0660936	848.067	0.102167	0.968805	0.048094	49.5399	7	0	-0.0944672	1103.86	0.159886	0.987633	0.0380499	52.2121	54.2812	NA	NA	4.12654	NA	NA	NA	NA	NA	NA	NA
YMR309C	45.8676	24	0	-0.0738593	665.851	0.066529	0.995722	0.0282078	45.4322	38	0	-0.0972911	889.748	0.0971957	0.999473	0.0101689	45.639	46.4374	45.2329	45.6863	0.435426	45.1546	10	0	-0.0898802	1055.85	0.305738	0.971793	0.047278	44.0506	8	0	-0.160073	1494.69	0.168751	0.988593	0.0369458	44.474	48.463	43.8823	44.1475	1.10392	NA	NA	NA	NA	NA	NA	NA
YMR315W	47.164	8	0	-0.0864128	817.668	0.0596651	0.996037	0.0291882	47.4408	8	0	-0.0755513	784.686	0.133219	0.992963	0.0357664	47.0358	48.1148	46.2004	48.2916	-0.276739	49.8016	11	0	-0.116843	1543.39	0.248946	0.99543	0.0220633	46.8407	7	0	-0.153742	1516.62	0.110345	0.99657	0.0229243	49.5277	50.0744	NA	NA	2.96089	NA	NA	NA	NA	NA	NA	NA
YNL002C	44.9063	4	0	-0.0759509	676.401	0.0942594	0.991033	0.0391845	45.23	9	0	-0.0987668	900.612	0.1026	0.994865	0.0322985	NA	NA	44.8765	45.9412	-0.323664	43.1267	3	0	-0.169354	1827.18	0.310446	0.97108	0.0488894	44.7376	3	0	-0.273934	2692.51	0.185493	0.94211	0.0908796	NA	NA	NA	NA	-1.61093	NA	NA	NA	NA	NA	NA	NA
YNL016W	48.2566	15	0	-0.0608075	669.567	0.154068	0.995498	0.0266112	48.466	10	0	-0.0741871	880.947	0.208751	0.999069	0.0115402	46.9887	49.1705	48.3674	48.8163	-0.209429	50.1017	9	0	-0.0938561	1299.24	0.274667	0.995182	0.0205062	49.427	9	0	-0.0955473	1167.22	0.200066	0.992636	0.0281448	49.9478	50.7252	48.8454	50.3438	0.674648	NA	NA	NA	NA	NA	NA	NA
YNL061W	47.2387	22	0	-0.0765993	747.657	0.0855103	0.99106	0.0415302	47.3657	28	0	-0.108288	1046.1	0.0710358	0.998998	0.0146438	46.9509	47.6723	47.0561	47.6643	-0.127002	49.8873	18	0	-0.0987911	1337.23	0.264554	0.979863	0.04552	49.0455	27	0	-0.123015	1343.45	0.118959	0.996377	0.0223987	49.6818	50.3242	48.8291	49.207	0.841847	NA	NA	NA	NA	NA	NA	NA
YNL096C	43.6154	24	0	-0.0983991	812.197	0.0781324	0.980513	0.0650808	45.0803	40	0	-0.1083	965.42	0.0880997	0.996926	0.0251878	43.4206	44.1201	44.438	45.5101	-1.46494	43.4769	27	0	-0.168647	1669.86	0.23638	0.967542	0.0581347	44.4052	29	0	-0.189604	1626.42	0.080518	0.996223	0.0238235	43.3574	43.7259	44.3149	44.5515	-0.928278	NA	NA	NA	NA	NA	NA	NA
YNL098C	45.4925	20	0	-0.0323264	267.606	0	0.948043	0.0767005	47.7929	18	0	-0.062925	712.08	0.192613	0.994566	0.0284216	38.0541	49.1942	46.7513	48.5886	-2.30042	51.9091	13	0	-0.0591634	819.147	0.221536	0.960777	0.0517498	49.0334	9	0	-0.0879834	1129.39	0.250795	0.982276	0.0419631	50.713	54.3208	48.9571	49.2759	2.87577	NA	NA	NA	NA	NA	NA	NA
YNL112W	44.2989	16	0	-0.073029	617.536	0.0717208	0.994951	0.0304489	44.8721	41	0	-0.101881	901.132	0.0894175	0.999198	0.0125919	43.4881	45.5266	44.5787	45.0971	-0.573221	42.2925	10	0	-0.185165	1839.24	0.279711	0.988492	0.0279338	42.3825	6	0	-0.180453	1524.47	0.149494	0.982218	0.0388568	42.1586	42.8047	NA	NA	-0.0900282	NA	NA	NA	NA	NA	NA	NA
YNL118C	48.0035	7	0	-0.0432905	665.041	0.4	0.939367	0.0660206	46.6325	8	0	-0.0768887	1013.66	0.340205	0.996263	0.0202782	NA	NA	46.4588	49.7228	1.37107	51.7231	6	0	-0.0329114	586.982	0.4	0.930977	0.0467386	48.8171	3	0	-0.0766399	1142.87	0.360761	0.984197	0.0332285	NA	NA	NA	NA	2.90606	NA	NA	NA	NA	NA	NA	NA
YNL121C	48.2527	17	0	-0.0794474	864.969	0.144573	0.96714	0.0783627	46.6885	23	0	-0.0771843	761.681	0.116439	0.998483	0.0163682	47.867	49.2703	45.9986	47.6801	1.56419	47.0617	8	0	-0.0777613	1006.82	0.315767	0.967525	0.0522957	44.775	6	0	-0.114412	1237.18	0.258402	0.984596	0.0379342	46.2643	47.4595	NA	NA	2.28666	NA	NA	NA	NA	NA	NA	NA
YNL123W	48.5147	17	0	-0.090199	931.834	0.0886823	0.988073	0.0498273	47.1223	21	0	-0.0844419	834.711	0.101466	0.998625	0.016225	47.7533	49.5811	46.3752	47.7996	1.3924	52.2697	17	0	-0.0837471	1007.64	0.0917118	0.991719	0.0281759	48.4201	18	0	-0.115371	1335.68	0.18996	0.995977	0.022164	51.9099	52.6136	48.1911	48.6769	3.84956	NA	NA	NA	NA	NA	NA	NA
YNL131W	47.84	8	0	-0.0659629	789.466	0.235093	0.980556	0.051671	46.5456	5	0	-0.0848454	884.376	0.168602	0.983865	0.0548091	47.7181	48.9867	NA	NA	1.29438	48.8187	8	0	-0.0568953	876.205	0.380982	0.98	0.0339965	47.8105	3	0	-0.0872012	1163.4	0.314669	0.929826	0.086192	47.9356	51.3113	NA	NA	1.00815	NA	NA	NA	NA	NA	NA	NA
YNL141W	48.2036	7	0	-0.0688881	768.183	0.166514	0.99072	0.0391422	47.5788	10	0	-0.0811848	829.837	0.114132	0.999311	0.0112169	NA	NA	47.4175	47.8734	0.6248	49.0247	3	0	-0.128704	1640.36	0.245705	0.990849	0.0329649	47.7391	3	0	-0.137897	1523.66	0.174963	0.995312	0.0252559	NA	NA	NA	NA	1.28567	NA	NA	NA	NA	NA	NA	NA
YNL154C	48.7749	6	0	-0.0633798	669.084	0.098591	0.96899	0.0741818	46.6653	8	0	-0.0637812	672.086	0.17336	0.995467	0.0262268	NA	NA	45.0613	48.3444	2.10957	55.2939	5	0	-0.050435	616.802	0	0.922497	0.0683385	50.9592	6	0	-0.096014	1232.72	0.190953	0.970274	0.0576886	NA	NA	NA	NA	4.33467	NA	NA	NA	NA	NA	NA	NA
YNL168C	54.9946	7	0	-0.0614283	743.136	0	0.972993	0.0665777	52.6813	3	0	-0.0617185	741.09	0.0754803	0.961062	0.0792374	NA	NA	NA	NA	2.31331	58.4974	4	0	-0.0842781	1153.58	0	0.807574	0.0838388	56.4926	6	0	-0.0704499	899.34	0	0.90967	0.0696015	NA	NA	NA	NA	2.00477	NA	NA	NA	NA	NA	NA	NA
YNL175C	46.8706	10	0	-0.089616	915.036	0.139385	0.996452	0.0256695	45.6041	18	0	-0.108274	998.949	0.0983295	0.998256	0.0189331	46.2733	47.4873	45.2922	45.9478	1.26654	48.717	4	0	-0.136846	1708.23	0.239487	0.995053	0.0245681	46.1312	11	0	-0.167187	1700.75	0.163218	0.998543	0.0141783	NA	NA	45.9649	46.2927	2.58577	NA	NA	NA	NA	NA	NA	NA
YNL189W	47.543	15	0	-0.0972089	1075.35	0.182684	0.989435	0.0420565	46.1193	15	0	-0.087138	843.168	0.120736	0.99686	0.0241836	46.6895	48.1735	45.6207	46.4518	1.42364	49.4144	12	0	-0.101964	1282.25	0.223322	0.991262	0.0305143	47.0551	9	0	-0.133716	1485.75	0.202908	0.995376	0.0240637	49.0197	49.6718	46.9229	47.4304	2.3593	NA	NA	NA	NA	NA	NA	NA
YNL216W	46.9756	10	0	-0.0696167	776.515	0.20865	0.999112	0.0112951	47.5133	16	0	-0.0995929	1101.71	0.183697	0.994878	0.0290197	46.5128	47.5264	47.0824	48.1131	-0.537716	48.4669	9	0	-0.0881462	1181.03	0.298718	0.986577	0.0352125	47.6493	8	0	-0.108557	1330.62	0.259066	0.986827	0.0376272	48.2235	49.1649	47.3421	47.8845	0.817642	NA	NA	NA	NA	NA	NA	NA
YNL232W	48.3107	7	0	-0.0677795	757.725	0.16491	0.992008	0.0360006	47.8575	4	0	-0.0880564	936.881	0.138933	0.995887	0.027034	NA	NA	NA	NA	0.453168	50.0018	6	0	-0.0775739	1073.57	0.277367	0.995771	0.0182706	47.8976	5	0	-0.133862	1504.29	0.183393	0.991911	0.0327035	NA	NA	NA	NA	2.10421	NA	NA	NA	NA	NA	NA	NA
YNL256W	55.6732	6	0	-0.0472043	585.24	0	0.978947	0.0568959	51.4366	10	0	-0.0461487	518.55	0.0581665	0.992314	0.0344276	NA	NA	50.1646	54.7404	4.2366	56.733	10	0	-0.0457674	639.593	0.0787374	0.904255	0.0600398	52.7672	13	0	-0.0532189	809.119	0.267445	0.946074	0.0521528	50.267	59.123	51.3843	54.3573	3.96578	NA	NA	NA	NA	NA	NA	NA
YNL308C	48.2943	6	0	-0.0592708	770.449	0.28229	0.987117	0.0378594	45.87	16	0	-0.0762639	1021.69	0.371771	0.947638	0.0732475	NA	NA	45.2488	47.1486	2.42426	46.6819	5	0	-0.0669597	894.624	0.347576	0.972958	0.0422654	46.1818	5	0	-0.0884293	1159.04	0.349124	0.983543	0.0345325	NA	NA	NA	NA	0.500079	NA	NA	NA	NA	NA	NA	NA
YNL313C	46.7797	6	0	-0.0658627	607.623	0.05119	0.998917	0.0142274	46.5615	10	0	-0.0771441	818.754	0.182922	0.996776	0.0226489	NA	NA	46.0381	46.9728	0.218172	46.2921	7	0	-0.116833	1296.85	0.227761	0.988215	0.0361758	46.3217	3	0	-0.103572	1205.05	0.262324	0.946413	0.0768641	NA	NA	NA	NA	-0.0295706	NA	NA	NA	NA	NA	NA	NA
YNR034W	46.7518	8	0	-0.0778332	823.001	0.173163	0.998343	0.0162472	46.0509	14	0	-0.0891868	930.005	0.18651	0.99022	0.0394354	45.3746	47.8927	45.6543	46.713	0.700836	46.4393	8	0	-0.111128	1284.42	0.25364	0.96011	0.067116	45.6234	4	0	-0.147396	1507.47	0.185906	0.9815	0.0505413	44.2494	47.8368	NA	NA	0.81588	NA	NA	NA	NA	NA	NA	NA
YNR035C	52.2096	8	0	-0.0719289	820.519	0.044181	0.996986	0.0233387	50.4352	7	0	-0.0727956	789.088	0.0613432	0.997507	0.0213599	51.649	52.8386	NA	NA	1.77445	54.484	8	0	-0.0832246	988.212	0	0.98384	0.0358923	50.7352	8	0	-0.0824911	1010.8	0.15973	0.994813	0.022578	53.7958	54.843	50.5123	51.1709	3.74882	NA	NA	NA	NA	NA	NA	NA
YOL004W	48.5153	9	0	-0.0599408	908.283	0.378675	0.988928	0.0317238	47.6252	9	0	-0.0796953	1026.77	0.295807	0.996709	0.020253	47.5387	50.6557	47.1062	48.3311	0.890091	49.6782	6	0	-0.0387334	637.274	0.4	0.921355	0.0548985	48.8136	6	0	-0.0762218	987.195	0.264102	0.992593	0.0250261	NA	NA	NA	NA	0.864604	NA	NA	NA	NA	NA	NA	NA
YOL005C	41.0529	3	0	-0.0233666	166.687	0.0549799	0.865162	0.0956979	49.3841	4	0	-0.0770121	978.82	0.232478	0.989376	0.0389614	NA	NA	NA	NA	-8.33125	51.6852	4	0	-0.0745286	1044.3	0.23741	0.993478	0.0221728	48.4246	8	0	-0.0770921	1122.91	0.356045	0.982781	0.0356747	NA	NA	47.8451	50.0884	3.26066	NA	NA	NA	NA	NA	NA	NA
YOL021C	49.796	13	0	-0.0647173	712.639	0.099259	0.984736	0.0519172	47.6673	28	0	-0.0917066	948.152	0.12093	0.998007	0.0193831	49.251	50.0894	47.4919	47.9377	2.12876	53.3423	17	0	-0.122979	1702.54	0.177878	0.987184	0.035214	50.215	19	0	-0.101941	1327.9	0.225698	0.991311	0.0295161	52.7301	53.9044	49.871	50.8644	3.12724	NA	NA	NA	NA	NA	NA	NA
YOL030W	49.417	8	0	-0.0456493	647.037	0.310842	0.977684	0.0466593	48.4841	4	0	-0.0567742	889.731	0.4	0.984354	0.0364034	48.4507	51.2756	NA	NA	0.932928	52.4826	7	0	-0.0398159	731.133	0.4	0.935802	0.0487315	50.6756	5	0	-0.0409231	700.607	0.4	0.908599	0.060663	NA	NA	NA	NA	1.80702	NA	NA	NA	NA	NA	NA	NA
YOL041C	44.7002	14	0	-0.0795824	687.401	0.0746913	0.994262	0.0325899	45.7105	17	0	-0.0963852	941.774	0.144626	0.996735	0.0245417	44.241	45.9223	45.3353	46.9918	-1.01027	45.0126	7	0	-0.15185	1997.04	0.383754	0.983732	0.0357264	42.7915	6	0	-0.140118	1292.41	0.20591	0.98199	0.0374341	NA	NA	NA	NA	2.22107	NA	NA	NA	NA	NA	NA	NA
YOL049W	56.0426	18	0	-0.060123	755.33	0	0.984387	0.0497568	47.4086	11	0	-0.0859714	893.918	0.135368	0.994431	0.0321815	55.1627	57.3438	46.8682	47.5072	8.63398	57.3051	15	0	-0.0967511	1270.87	0	0.90282	0.0649177	46.5901	9	0	-0.100822	1132.43	0.226975	0.993267	0.0263459	56.9878	57.678	46.313	47.2734	10.715	NA	NA	NA	NA	NA	NA	NA
YOL055C	47.5138	5	0	-0.0694839	681.043	0.0786817	0.993268	0.0357634	47.0363	10	0	-0.0854021	889.221	0.150066	0.995465	0.0285242	NA	NA	46.6572	47.8265	0.47754	49.5338	6	0	-0.101731	1475.76	0.323448	0.990221	0.0294762	47.9939	4	0	-0.103203	1269.06	0.250726	0.976773	0.0514863	NA	NA	NA	NA	1.53993	NA	NA	NA	NA	NA	NA	NA
YOL059W	47.0357	7	0	-0.0585111	546.571	0.0526591	0.997069	0.0230155	46.7924	9	0	-0.0754543	785.733	0.158956	0.984828	0.0512028	NA	NA	45.7902	47.4196	0.2433	47.1831	4	0	-0.136779	1514.38	0.195697	0.989826	0.0370044	45.0288	3	0	-0.12115	1274.78	0.229223	0.981407	0.0438675	NA	NA	NA	NA	2.15433	NA	NA	NA	NA	NA	NA	NA
YOL061W	48.7771	10	0	-0.0802298	817.953	0.0665323	0.995612	0.0298313	48.626	18	0	-0.075972	793.833	0.0948485	0.996758	0.0246284	48.4723	49.4355	48.4979	48.8889	0.151108	49.7417	13	0	-0.102029	1251.71	0.193281	0.997848	0.0153348	49.1063	18	0	-0.142563	1610.98	0.146408	0.99329	0.0314503	48.8773	49.9055	48.9256	49.2259	0.635424	NA	NA	NA	NA	NA	NA	NA
YOL077C	44.2446	7	0	-0.0819393	719.036	0.107679	0.991031	0.0402608	45.5324	8	0	-0.102916	978.257	0.127572	0.995838	0.0284381	NA	NA	45.3221	45.7994	-1.28782	45.7938	4	0	-0.111879	1251.45	0.25009	0.916965	0.0933854	44.9822	10	0	-0.124452	1278.24	0.211996	0.990233	0.0321632	NA	NA	44.6441	45.2285	0.811686	NA	NA	NA	NA	NA	NA	NA
YOL111C	48.2772	4	0	-0.059595	606.801	0.0843956	0.98666	0.0473399	45.241	3	0	-0.0518692	468.913	0.0943893	0.993159	0.0325212	NA	NA	NA	NA	3.03619	49.6539	5	0	-0.0849408	1178.2	0.289011	0.976454	0.045768	48.3999	3	0	-0.125718	1409.51	0.164251	0.985083	0.04477	NA	NA	NA	NA	1.25395	NA	NA	NA	NA	NA	NA	NA
YOL120C	43.9232	37	0	-0.109016	897.451	0.0625921	0.988322	0.0489829	44.8642	43	0	-0.114753	973.404	0.0508588	0.998739	0.0165932	43.7389	44.1353	44.2878	45.3235	-0.940976	41.7897	25	0	-0.266203	2349.44	0.208507	0.979001	0.0399449	42.4164	28	0	-0.210519	1692.22	0.10471	0.992891	0.026741	41.6629	42.0186	42.3132	42.5361	-0.62676	NA	NA	NA	NA	NA	NA	NA
YOL139C	49.8943	18	0	-0.0699307	800.328	0.129913	0.995754	0.0264654	48.0449	13	0	-0.077118	806.583	0.1172	0.996521	0.0249423	49.0975	50.5236	47.7617	48.5	1.84941	50.0756	15	0	-0.0940215	1147.16	0.177917	0.995784	0.0214187	49.1616	17	0	-0.133272	1550.89	0.169252	0.995971	0.0232979	49.537	50.233	49.0177	49.2961	0.913923	NA	NA	NA	NA	NA	NA	NA
YOL142W	49.4919	3	0	-0.064288	701.021	0.101481	0.922762	0.111798	47.0144	5	0	-0.106168	1071.08	0.123617	0.995449	0.0303393	NA	NA	NA	NA	2.47752	51.8665	4	0	-0.102618	1459.45	0.243397	0.994894	0.0213379	47.0308	5	0	-0.113124	1368.37	0.268562	0.997844	0.014559	NA	NA	NA	NA	4.83576	NA	NA	NA	NA	NA	NA	NA
YOR014W	47.3969	8	0	-0.0764421	866.627	0.20739	0.991607	0.0355749	45.8231	12	0	-0.0980892	963.204	0.144671	0.999015	0.013324	45.9878	48.4673	45.1038	46.455	1.57373	49.3609	4	0	-0.0530081	861.026	0.4	0.907135	0.0675806	48.039	3	0	-0.119944	1323.54	0.163452	0.994459	0.0268199	NA	NA	NA	NA	1.32183	NA	NA	NA	NA	NA	NA	NA
YOR046C	48.1863	12	0	-0.0932587	1242.24	0.302748	0.996009	0.0224038	46.4274	11	0	-0.0891205	929.815	0.173599	0.999024	0.0127197	47.3791	48.5175	46.1043	47.2393	1.75885	49.3988	11	0	-0.0960576	1270.76	0.262161	0.988951	0.0332471	47.3754	9	0	-0.106415	1238.47	0.228593	0.994658	0.0241122	48.5277	49.5216	47.2249	48.1926	2.02342	NA	NA	NA	NA	NA	NA	NA
YOR048C	45.5556	8	0	-0.0651544	612.097	0.116377	0.995847	0.0260823	45.2705	15	0	-0.0955924	866.509	0.0956396	0.996583	0.0258354	43.8266	46.7425	45.0671	46.0878	0.285087	49.6656	3	0	-0.105458	1442.25	0.278545	0.943703	0.0771681	46.28	4	0	-0.180287	1823.2	0.152818	0.989814	0.0391335	NA	NA	NA	NA	3.3856	NA	NA	NA	NA	NA	NA	NA
YOR061W	46.223	8	0	-0.0771509	702.119	0.0609105	0.993091	0.0368427	45.6322	6	0	-0.0937457	838.843	0.069163	0.995521	0.0305457	45.3351	47.0304	NA	NA	0.590807	47.2343	3	0	-0.100649	1172.97	0.234229	0.99133	0.0303103	47.3126	5	0	-0.12804	1311.27	0.125686	0.996966	0.0207232	NA	NA	NA	NA	-0.0782775	NA	NA	NA	NA	NA	NA	NA
YOR065W	46.862	8	0	-0.0984606	1061.11	0.184912	0.925751	0.120008	45.1673	5	0	-0.0725329	654.58	0.0957668	0.993276	0.0341796	46.1108	47.7788	NA	NA	1.6947	46.9893	4	0	-0.0434519	639.611	0.4	0.926731	0.056038	44.5783	3	0	-0.0693698	771.965	0.285702	0.969479	0.0420032	NA	NA	NA	NA	2.41104	NA	NA	NA	NA	NA	NA	NA
YOR074C	48.0865	5	0	-0.0292107	270.178	0	0.891044	0.110646	52.4323	8	0	-0.0417865	534.117	0.139684	0.993878	0.0275898	NA	NA	49.3916	59.8831	-4.34576	51.9448	9	0	-0.073105	1315.04	0.4	0.979929	0.0329783	49.2312	5	0	-0.0736258	1177.87	0.394	0.981093	0.0351651	51.5262	52.1476	NA	NA	2.71366	NA	NA	NA	NA	NA	NA	NA
YOR090C	48.4848	7	0	-0.0853445	1086.64	0.261484	0.995146	0.0255336	48.0268	8	0	-0.0931608	1046.64	0.178775	0.995619	0.0268273	NA	NA	46.6231	48.6408	0.458068	48.4421	6	0	-0.0704664	895.475	0.261358	0.978597	0.041677	48.1414	6	0	-0.0861045	1330.37	0.4	0.972794	0.0409439	NA	NA	NA	NA	0.300623	NA	NA	NA	NA	NA	NA	NA
YOR091W	44.9366	6	0	-0.069968	941.906	0.4	0.833091	0.116775	45.2585	13	0	-0.0546827	746.721	0.4	0.940601	0.0743923	NA	NA	43.2436	46.3224	-0.321905	51.6978	7	0	-0.0447595	797.514	0.4	0.884874	0.074203	48.0628	9	0	-0.0770385	1186.41	0.4	0.948891	0.0546693	NA	NA	47.7725	48.7493	3.63503	NA	NA	NA	NA	NA	NA	NA
YOR096W	43.8835	13	0	-0.104158	846.202	0.0518402	0.967865	0.0894066	45.3928	7	0	-0.115819	992.925	0.0386153	0.995764	0.0316345	43.5541	45.6388	NA	NA	-1.50931	43.6059	13	0	-0.19417	1809.74	0.183948	0.985058	0.0418632	44.0789	6	0	-0.205266	1702.51	0.0629847	0.994559	0.0290059	43.2742	43.652	NA	NA	-0.472992	NA	NA	NA	NA	NA	NA	NA
YOR099W	50.0353	4	0	-0.0675334	741.915	0.088457	0.979703	0.0610016	47.7533	9	0	-0.0623907	675.619	0.157664	0.998324	0.016076	NA	NA	47.4544	47.9288	2.28196	51.2444	5	0	-0.0806674	1048.75	0.192062	0.965359	0.0593162	47.8321	5	0	-0.121932	1299.89	0.14156	0.99104	0.0356549	NA	NA	NA	NA	3.41232	NA	NA	NA	NA	NA	NA	NA
YOR108W	49.9426	4	0	-0.056843	567.127	0	0.992189	0.0375533	51.0232	28	0	-0.0709853	789.88	0.0641564	0.999097	0.0127352	NA	NA	50.1993	51.3472	-1.0806	52.4113	8	0	-0.0801511	924.07	0.0469507	0.992431	0.0271981	52.1778	27	0	-0.0744301	869.159	0.0674301	0.989762	0.0307904	51.5087	52.7717	51.1209	52.6765	0.233526	NA	NA	NA	NA	NA	NA	NA
YOR109W	47.109	14	0	-0.0538466	585.535	0.183656	0.997415	0.0187263	47.6677	8	0	-0.0955307	1018.11	0.147177	0.992895	0.0359874	46.4566	48.7663	47.1318	49.0548	-0.55874	48.9072	7	0	-0.092443	1231.73	0.281934	0.991209	0.0287927	46.1693	3	0	-0.176575	1833.66	0.178934	0.994786	0.0268989	NA	NA	NA	NA	2.73787	NA	NA	NA	NA	NA	NA	NA
YOR116C	48.8835	10	0	-0.0717547	755.534	0.0922188	0.986695	0.049375	46.497	14	0	-0.0819712	804.076	0.118397	0.993078	0.0364607	47.9389	49.5464	45.9406	47.5497	2.38656	48.7062	5	0	-0.0631724	957.576	0.373988	0.985383	0.0300953	47.8049	9	0	-0.0909296	1146.63	0.275087	0.98018	0.0440814	NA	NA	47.2508	47.9517	0.901322	NA	NA	NA	NA	NA	NA	NA
YOR136W	57.6381	24	0	-0.0559896	744.024	0	0.962127	0.0764793	55.8176	23	0	-0.040643	506.509	0	0.98582	0.0437267	56.0787	59.2099	55.2875	57.117	1.82053	56.3246	26	0	-0.0487981	838.572	0.261554	0.936174	0.0427032	48.2539	24	0	-0.074669	1119.15	0.378589	0.973248	0.042564	54.0105	60.1597	47.791	54.2894	8.07067	NA	NA	NA	NA	NA	NA	NA
YOR141C	44.242	4	0	-0.0346994	271.677	0	0.911825	0.103135	47.7152	6	0	-0.0767688	1004.18	0.303783	0.990229	0.0348133	NA	NA	NA	NA	-3.47313	47.3608	3	0	-0.0716568	987.138	0.348706	0.963015	0.0529082	47.271	4	0	-0.078964	1176.32	0.4	0.934878	0.0706992	NA	NA	NA	NA	0.0897997	NA	NA	NA	NA	NA	NA	NA
YOR151C	49.9542	22	0	-0.0645976	681.871	0.0543773	0.990447	0.0416998	48.9594	42	0	-0.0714916	753.041	0.0897359	0.996055	0.0266445	49.5861	50.5379	48.5779	49.1998	0.994826	52.5554	26	0	-0.0885004	1075.72	0.0910538	0.992801	0.0265266	50.495	28	0	-0.0983155	1136.31	0.117564	0.98994	0.0341586	52.3703	52.8336	50.3736	50.7263	2.06036	NA	NA	NA	NA	NA	NA	NA
YOR155C	51.3553	11	0	-0.0903507	1052.57	0.0944564	0.984143	0.0552594	46.9943	3	0	-0.10193	999.585	0.0991927	0.999254	0.0122401	50.263	52.1578	NA	NA	4.36098	54.2654	10	0	-0.124529	1621.66	0.0954809	0.980882	0.0425372	48.0793	4	0	-0.149144	1573.33	0.123476	0.996068	0.0244521	53.8951	54.4524	NA	NA	6.18603	NA	NA	NA	NA	NA	NA	NA
YOR182C	42.6968	11	0	-0.180712	1621.12	0.18713	0.973309	0.0682061	44.8052	18	0	-0.101275	1122.36	0.275415	0.963933	0.0722154	42.3205	44.3214	44.2738	45.8167	-2.10841	43.4714	5	0	-0.148637	1584.14	0.290743	0.973743	0.0475012	44.6383	12	0	-0.104791	1031.34	0.190164	0.947546	0.0723323	NA	NA	44.2969	45.2079	-1.16686	NA	NA	NA	NA	NA	NA	NA
YOR224C	54.0946	9	0	-0.0661548	872.622	0.112634	0.991404	0.0354377	50.6383	9	0	-0.0702701	775.86	0.0710222	0.997986	0.0188117	53.4506	55.1011	49.3902	51.5569	3.45633	54.3993	5	0	-0.0847996	1034.65	0.0298307	0.988638	0.0295606	51.0582	6	0	-0.0933907	1081.49	0.0995212	0.993247	0.0275748	NA	NA	NA	NA	3.34109	NA	NA	NA	NA	NA	NA	NA
YOR239W	50.5338	8	0	-0.101823	1284.3	0.190155	0.949958	0.0945019	47.435	6	0	-0.0845941	918.093	0.170701	0.997293	0.0211685	48.3313	51.2252	NA	NA	3.09879	50.0167	7	0	-0.0931652	1136.25	0.179513	0.993097	0.027479	49.1322	5	0	-0.157022	1957.83	0.225577	0.938147	0.100889	NA	NA	NA	NA	0.884544	NA	NA	NA	NA	NA	NA	NA
YOR243C	51.9203	23	0	-0.0812166	920.526	0.0486452	0.99272	0.0374748	48.701	23	0	-0.0928287	963.882	0.0863207	0.99704	0.0241946	51.2989	52.3673	48.2786	49.037	3.2193	51.9253	13	0	-0.124449	1596.1	0.159083	0.995544	0.0225386	49.4563	14	0	-0.124564	1397	0.127636	0.988334	0.0401666	51.6164	52.0822	49.2046	50.0854	2.46908	NA	NA	NA	NA	NA	NA	NA
YOR251C	46.1348	8	0	-0.0702603	643.102	0.0698603	0.993277	0.0359694	48.0558	13	0	-0.125302	1315.87	0.120376	0.979756	0.0643187	45.6502	46.9218	47.9568	48.1874	-1.92101	47.0452	12	0	-0.0845369	958.024	0.218803	0.990445	0.0303821	44.6329	7	0	-0.166908	1588.9	0.162951	0.995667	0.023394	46.719	47.5514	NA	NA	2.41227	NA	NA	NA	NA	NA	NA	NA
YOR257W	47.6589	3	0	-0.0724255	1063.27	0.381134	0.957329	0.0628929	49.2157	3	0	-0.0530413	671.843	0.235083	0.917996	0.108783	NA	NA	NA	NA	-1.55683	49.7689	4	0	-0.0807423	1333.29	0.4	0.931402	0.0702268	49.1802	4	0	-0.0769923	1055.67	0.294396	0.922571	0.0806601	NA	NA	NA	NA	0.588635	NA	NA	NA	NA	NA	NA	NA
YOR259C	48.8658	18	0	-0.0788486	828.74	0.0912452	0.994384	0.0327418	47.8461	15	0	-0.0794727	827.972	0.121067	0.998884	0.014176	48.3203	49.3387	47.5934	48.3826	1.0197	48.3505	14	0	-0.0880773	1021.95	0.194072	0.997004	0.0176209	47.2257	8	0	-0.105061	1074.95	0.128093	0.996478	0.0209934	48.2846	48.5226	46.7218	47.4013	1.12489	NA	NA	NA	NA	NA	NA	NA
YOR261C	48.8279	7	0	-0.0642729	660.76	0.0723578	0.997996	0.0189616	48.1391	11	0	-0.0760482	814.117	0.134119	0.998922	0.0136143	NA	NA	47.666	48.4307	0.688788	48.5279	11	0	-0.0931769	1289.59	0.319386	0.934454	0.0762269	47.0733	8	0	-0.0771718	805.17	0.150467	0.984886	0.0385463	47.8929	49.5659	46.4602	47.961	1.45464	NA	NA	NA	NA	NA	NA	NA
YOR276W	51.5842	8	0	-0.0781918	1064.97	0.218517	0.98232	0.0489504	49.3794	7	0	-0.140043	1774.19	0.23014	0.994318	0.0290338	50.2759	51.9403	NA	NA	2.20484	49.7158	5	0	-0.0873452	1099.6	0.214673	0.995551	0.020674	49.263	8	0	-0.134332	1603.31	0.186676	0.982182	0.0470025	NA	NA	49.0223	49.8009	0.45279	NA	NA	NA	NA	NA	NA	NA
YOR281C	51.5487	8	0	-0.0594725	812.185	0.221683	0.978493	0.0537284	50.9479	7	0	-0.048142	651.044	0.23224	0.987487	0.0378958	50.5903	52.6378	NA	NA	0.600799	54.6873	7	0	-0.0621293	845.588	0.121036	0.958583	0.0490392	51.4702	7	0	-0.0544103	722.567	0.202051	0.966632	0.0462994	NA	NA	NA	NA	3.21711	NA	NA	NA	NA	NA	NA	NA
YOR283W	50.631	10	0	-0.0952117	1048.32	0.0686963	0.984348	0.0560765	48.2912	11	0	-0.0967939	1011.94	0.10775	0.998573	0.0166204	50.0164	51.026	48.0137	48.5883	2.33983	52.3076	9	0	-0.122473	1873.01	0.284368	0.991515	0.0268929	50.0138	10	0	-0.102215	1211.4	0.155756	0.966754	0.0635665	52.1077	52.6157	48.0246	50.3883	2.29382	NA	NA	NA	NA	NA	NA	NA
YOR310C	48.7192	26	0	-0.0611777	632.494	0.0816728	0.994264	0.0312277	47.994	38	0	-0.0705564	726.718	0.105448	0.997007	0.0232211	48.5869	48.9429	47.8096	48.1714	0.725167	47.343	21	0	-0.0793629	924.819	0.230633	0.992127	0.0267478	47.3104	30	0	-0.106539	1139.84	0.163164	0.993506	0.0282576	46.9249	47.894	47.1068	47.4256	0.0326532	NA	NA	NA	NA	NA	NA	NA
YOR347C	51.5969	13	0	-0.0928685	1032.98	0.0426242	0.9816	0.0606579	49.6004	11	0	-0.0753429	841.335	0.118741	0.990038	0.0420313	49.3774	51.8437	48.8219	50.2023	1.99648	51.9783	9	0	-0.0811217	1033.54	0.151772	0.990715	0.0287801	51.2233	7	0	-0.181965	2022.46	0.0557164	0.970878	0.0714325	51.356	53.2261	NA	NA	0.754969	NA	NA	NA	NA	NA	NA	NA
YOR354C	48.2312	7	0	-0.0726331	717.729	0.0583476	0.99761	0.0217024	46.8803	9	0	-0.0798524	804.29	0.127198	0.997956	0.0191243	NA	NA	46.3951	47.541	1.35094	49.4654	6	0	-0.115006	1382.69	0.185938	0.994846	0.02516	48.4578	6	0	-0.123323	1416.84	0.182456	0.974666	0.0580955	NA	NA	NA	NA	1.00757	NA	NA	NA	NA	NA	NA	NA
YOR369C	53.1556	20	0	-0.0629055	859.879	0.173183	0.986196	0.0435772	53.5119	26	0	-0.0451533	569.27	0.0914868	0.990616	0.0346693	53.0116	54.6108	52.7395	54.9873	-0.356261	53.2361	26	0	-0.111766	1545.61	0.180244	0.995833	0.0190727	54.6748	24	0	-0.107534	1332.65	0.0351405	0.984959	0.0353381	52.8802	54.7593	54.4789	55.2832	-1.43865	NA	NA	NA	NA	NA	NA	NA
YPL023C	47.2503	6	0	-0.063954	609.31	0.0626554	0.997714	0.02013	47.4244	7	0	-0.0711899	733.776	0.127192	0.991057	0.0402506	NA	NA	NA	NA	-0.174073	46.6644	7	0	-0.120057	1440.11	0.273859	0.982546	0.0435354	46.789	5	0	-0.141187	1510.92	0.181723	0.991699	0.0330823	NA	NA	NA	NA	-0.124653	NA	NA	NA	NA	NA	NA	NA
YPL030W	48.5458	4	0	-0.0940482	933.063	0.0498274	0.989797	0.0474623	46.0871	12	0	-0.111186	1083.9	0.128482	0.997936	0.0201961	NA	NA	45.1372	46.5087	2.45868	49.7824	5	0	-0.109919	1453.56	0.25036	0.992893	0.0277201	47.2672	6	0	-0.171207	1810.38	0.154852	0.997321	0.0198958	NA	NA	NA	NA	2.51521	NA	NA	NA	NA	NA	NA	NA
YPL031C	49.5552	9	0	-0.0582882	667.741	0.142545	0.987382	0.0438938	47.4731	6	0	-0.110199	1185.13	0.161766	0.991826	0.0396959	48.2146	49.901	NA	NA	2.08216	51.5159	10	0	-0.0797555	1034.15	0.181312	0.988836	0.0314344	48.6296	8	0	-0.12372	1431.9	0.182686	0.995858	0.0227816	50.832	52.0645	48.2901	48.9867	2.88635	NA	NA	NA	NA	NA	NA	NA
YPL032C	49.863	7	0	-0.0550551	708.898	0.227622	0.988831	0.0362167	48.5112	7	0	-0.0534999	640.542	0.213772	0.989769	0.0368306	NA	NA	NA	NA	1.3518	49.2493	5	0	-0.0504155	815.218	0.4	0.962822	0.044043	47.6531	5	0	-0.0659473	955.659	0.37319	0.979727	0.0356342	NA	NA	NA	NA	1.59626	NA	NA	NA	NA	NA	NA	NA
YPL040C	56.8034	7	0	-0.0886008	1278.68	0.105702	0.970579	0.0705226	54.0406	4	0	-0.0815346	1178.85	0.192055	0.991889	0.0328538	NA	NA	NA	NA	2.76282	56.1381	8	0	-0.0805189	1015.02	0	0.956301	0.0484777	54.8673	5	0	-0.0798732	961.81	0	0.975982	0.0419551	55.9856	56.5554	NA	NA	1.27074	NA	NA	NA	NA	NA	NA	NA
YPL086C	45.9083	9	0	-0.093291	853.924	0.0789935	0.996364	0.0272458	45.9957	5	0	-0.0955315	905.494	0.107198	0.995791	0.0291787	45.4675	46.7806	NA	NA	-0.0874179	47.584	4	0	-0.111725	1323.08	0.235203	0.986324	0.0401435	46.2176	5	0	-0.119612	1459.78	0.299893	0.988164	0.0332189	NA	NA	NA	NA	1.36643	NA	NA	NA	NA	NA	NA	NA
YPL117C	58.8903	14	0	-0.0886279	1531.71	0.197323	0.81612	0.177818	55.8216	21	0	-0.0404265	558.136	0.0972017	0.996698	0.0189419	55.9395	61.3578	54.9702	57.2754	3.06867	57.2419	8	0	-0.0343484	750.315	0.4	0.899746	0.0417835	54.2067	19	0	-0.0356108	697.584	0.4	0.934144	0.042678	54.9197	60.8019	52.0522	56.2063	3.03521	NA	NA	NA	NA	NA	NA	NA
YPL126W	47.1508	8	0	-0.0789897	781.233	0.100859	0.998902	0.0142339	47.123	11	0	-0.107981	1077.81	0.110122	0.992882	0.0382588	46.7017	47.4719	46.6791	47.3914	0.027779	46.3491	5	0	-0.12063	1517.56	0.316951	0.985437	0.0375882	45.8299	6	0	-0.147331	1605.93	0.22923	0.995629	0.0226642	NA	NA	NA	NA	0.519257	NA	NA	NA	NA	NA	NA	NA
YPL127C	45.1699	13	0	-0.122095	1191.87	0.163967	0.993197	0.035527	46.4309	14	0	-0.0910877	955.88	0.178267	0.988831	0.0426475	44.3605	46.2014	46.1517	46.6643	-1.26106	44.8673	8	0	-0.147804	1482.68	0.197289	0.994293	0.025692	45.8438	7	0	-0.135866	1396.06	0.181857	0.994092	0.0269945	44.8007	45.2401	NA	NA	-0.976438	NA	NA	NA	NA	NA	NA	NA
YPL131W	43.6157	37	0	-0.114347	908.405	0.0421671	0.995564	0.0306606	44.664	39	0	-0.122663	1022.43	0.0426829	0.998758	0.0166034	43.3396	43.7802	44.5597	45.148	-1.04832	41.9969	22	0	-0.238537	2016.67	0.165522	0.986325	0.0340322	42.2614	19	0	-0.223634	1729.73	0.0763496	0.991129	0.0303255	41.6459	42.2581	42.218	42.3051	-0.264557	NA	NA	NA	NA	NA	NA	NA
YPL145C	48.0617	16	0	-0.107972	1065.52	0.0637239	0.99222	0.0414588	46.9743	14	0	-0.105194	1010.12	0.0808307	0.999123	0.0135612	47.6279	48.2835	46.8285	47.107	1.08745	53.4392	17	0	-0.0767858	877.124	0	0.841185	0.135657	48.8285	17	0	-0.168808	1871.62	0.139835	0.994634	0.0293378	49.8286	54.9966	48.6152	48.9567	4.61071	NA	NA	NA	NA	NA	NA	NA
YPL173W	43.8587	5	0	-0.0863515	724.409	0.0828128	0.99329	0.0356436	45.325	7	0	-0.0654868	614.825	0.124737	0.993411	0.0320736	NA	NA	NA	NA	-1.46629	42.9578	3	0	-0.166729	1782.02	0.309374	0.951963	0.0636102	46.2978	4	0	-0.14024	1541.25	0.219844	0.996608	0.0200155	NA	NA	NA	NA	-3.34003	NA	NA	NA	NA	NA	NA	NA
YPL178W	46.2445	9	0	-0.0725207	679.814	0.0874587	0.996597	0.0250072	47.2639	10	0	-0.0976714	996.998	0.124627	0.99815	0.0187741	46.03	47.1009	47.1646	47.4354	-1.01941	45.5169	6	0	-0.117427	1346.78	0.277434	0.989064	0.0325933	45.6079	7	0	-0.125969	1533.67	0.316605	0.994737	0.0216026	NA	NA	NA	NA	-0.0910098	NA	NA	NA	NA	NA	NA	NA
YPL190C	48.2334	5	0	-0.0865488	1203.02	0.330507	0.991259	0.0317	47.8981	10	0	-0.0766913	901.933	0.219687	0.991473	0.0356581	NA	NA	47.6665	48.5543	0.335346	49.5689	3	0	-0.105734	1520.07	0.31636	0.984286	0.0387509	47.2287	5	0	-0.0942643	1239.62	0.321528	0.989529	0.0302092	NA	NA	NA	NA	2.34023	NA	NA	NA	NA	NA	NA	NA
YPL203W	48.6029	5	0	-0.0722505	732.488	0.0679807	0.984852	0.0545181	50.8397	3	0	-0.0505348	565.63	0.0763142	0.988762	0.0430002	NA	NA	NA	NA	-2.23675	48.907	9	0	-0.104255	1343.01	0.257289	0.992038	0.0286437	46.7526	4	0	-0.193678	1994.11	0.150817	0.995151	0.0276956	48.5442	49.3529	NA	NA	2.15435	NA	NA	NA	NA	NA	NA	NA
YPL212C	49.8521	6	0	-0.0933931	1006.37	0.0774658	0.981554	0.0619455	49.0584	20	0	-0.0873361	899.121	0.0648892	0.99908	0.013435	NA	NA	48.8175	49.3716	0.793651	51.2932	9	0	-0.153732	2111.06	0.233624	0.995837	0.0216928	50.0363	20	0	-0.151179	1691.59	0.104996	0.994189	0.0298301	51.088	51.3791	49.8967	50.2138	1.25696	NA	NA	NA	NA	NA	NA	NA
YPL214C	54.2717	7	0	-0.0699875	874.758	0.0573738	0.984152	0.0513518	50.637	7	0	-0.108841	1247.79	0.105358	0.993759	0.0345302	NA	NA	NA	NA	3.63475	56.0354	7	0	-0.116486	1463.04	0	0.956288	0.053575	51.3735	10	0	-0.0964061	1262.33	0.193753	0.991748	0.0282561	NA	NA	50.6269	52.1475	4.66191	NA	NA	NA	NA	NA	NA	NA
YPL218W	49.1114	7	0	-0.0914619	1006.47	0.123277	0.963239	0.0870404	48.5982	3	0	-0.0824108	901.907	0.136778	0.990074	0.0420908	NA	NA	NA	NA	0.513194	46.7959	3	0	-0.0478627	617.069	0.320578	0.937792	0.0573344	46.6238	3	0	-0.0948863	1012.24	0.184927	0.977569	0.0486641	NA	NA	NA	NA	0.172181	NA	NA	NA	NA	NA	NA	NA
YPL228W	49.3906	8	0	-0.0583889	602.433	0.0542645	0.993079	0.0344728	46.0279	8	0	-0.0776072	965.118	0.318565	0.982435	0.0452931	49.0799	49.9017	45.3035	46.7516	3.36264	53.2226	8	0	-0.059613	787.698	0.142503	0.971192	0.043739	46.6929	6	0	-0.0983425	1333.63	0.356915	0.987159	0.0324116	50.7566	55.3352	NA	NA	6.5297	NA	NA	NA	NA	NA	NA	NA
YPL235W	50.9325	32	0	-0.0615355	678.975	0.0595793	0.995692	0.0271016	50.4802	29	0	-0.078106	877.065	0.0922742	0.995786	0.027477	50.0031	51.2203	49.7436	50.8139	0.452297	52.7772	22	0	-0.0840212	1010.87	0.073922	0.990663	0.0296733	50.3489	25	0	-0.107208	1233.33	0.118565	0.994429	0.0265004	52.4246	53.0196	50.0492	50.5965	2.42825	NA	NA	NA	NA	NA	NA	NA
YPL237W	46.6633	16	0	-0.0555007	551.426	0.123361	0.992504	0.0331889	46.4337	23	0	-0.0735941	742.902	0.145647	0.994829	0.0296162	46.0135	47.4023	45.9891	46.6948	0.229587	50.9209	8	0	-0.0755161	948.041	0.173838	0.973071	0.0509274	48.8799	16	0	-0.110982	1416.99	0.251479	0.957614	0.0720851	49.4947	51.6046	48.5084	49.0446	2.04101	NA	NA	NA	NA	NA	NA	NA
YPL249C	48.449	9	0	-0.0559514	685.112	0.233204	0.995607	0.0236585	50.3433	8	0	-0.0206376	348.7	0.4	0.872898	0.0801022	47.5992	49.463	46.8725	58.8691	-1.89428	52.6173	5	0	-0.0642289	1071.16	0.33596	0.924318	0.0677955	49.5729	5	0	-0.0414175	678.548	0.4	0.908148	0.0632338	NA	NA	NA	NA	3.04438	NA	NA	NA	NA	NA	NA	NA
YPL260W	49.7264	20	0	-0.0652528	798.494	0.191721	0.990634	0.0357638	49.6168	22	0	-0.0629754	947.51	0.345509	0.995282	0.0213481	49.4106	50.2818	49.1442	50.2699	0.109612	48.847	17	0	-0.0976951	1337.7	0.302973	0.995836	0.0193811	48.6884	17	0	-0.0916451	1361.53	0.361744	0.989525	0.0282823	48.6843	49.4795	48.3327	48.9836	0.158611	NA	NA	NA	NA	NA	NA	NA
YPL263C	47.1612	6	0	-0.110947	1140.27	0.134358	0.987721	0.049742	46.4695	6	0	-0.11737	1098.86	0.077403	0.998336	0.0191105	NA	NA	NA	NA	0.691674	49.0178	4	0	-0.0864304	1300.96	0.361484	0.98207	0.0362303	48.2326	7	0	-0.127618	1402.12	0.15303	0.997449	0.0186404	NA	NA	NA	NA	0.785225	NA	NA	NA	NA	NA	NA	NA
YPR010C	52.2716	19	0	-0.0849165	997.58	0.0696705	0.99328	0.0348936	48.7844	37	0	-0.0793489	805.01	0.0616566	0.996487	0.026216	51.5228	52.7935	48.3469	49.1202	3.48726	54.131	20	0	-0.0834213	977.751	0	0.986362	0.0342402	49.9951	38	0	-0.106466	1242.23	0.143116	0.992916	0.0293681	53.5364	54.505	49.876	50.113	4.13586	NA	NA	NA	NA	NA	NA	NA
YPR016C	47.8629	7	0	-0.0675442	662.732	0.0660828	0.984482	0.0553261	47.8809	12	0	-0.0862314	865.437	0.0862757	0.998531	0.016892	NA	NA	47.6295	48.607	-0.018014	51.1129	12	0	-0.132726	1654.16	0.161506	0.980032	0.0520614	49.8528	14	0	-0.134275	1480.97	0.0986599	0.988454	0.041554	51.0462	51.1904	49.5897	50.0382	1.26012	NA	NA	NA	NA	NA	NA	NA
YPR028W	46.3959	7	0	-0.0461615	412.56	0.0365848	0.948194	0.0887073	46.3875	6	0	-0.0845728	869.292	0.162612	0.942865	0.103484	NA	NA	NA	NA	0.00846086	45.4481	3	0	-0.0558078	621.754	0.258404	0.96751	0.0418446	44.7097	4	0	-0.132403	1329.8	0.203885	0.986281	0.0388754	NA	NA	NA	NA	0.738354	NA	NA	NA	NA	NA	NA	NA
YPR041W	47.2691	16	0	-0.0754352	752.06	0.103528	0.995054	0.0301115	47.7851	27	0	-0.114698	1209.29	0.133697	0.996904	0.0242313	47.0296	47.931	47.4883	47.9924	-0.515962	45.1795	14	0	-0.0806895	962.585	0.315583	0.961581	0.0533585	44.4768	17	0	-0.126312	1242.48	0.195584	0.98233	0.0436896	44.6628	46.7583	44.3663	44.573	0.70272	NA	NA	NA	NA	NA	NA	NA
YPR060C	48.2924	15	0	-0.0897528	917.174	0.0871185	0.995306	0.0306654	46.9644	8	0	-0.0899436	865.38	0.0830188	0.997659	0.0218965	47.9788	48.5762	46.7494	47.4176	1.32805	50.0671	10	0	-0.112692	1399.5	0.192605	0.996558	0.0199957	47.9202	8	0	-0.130877	1535.84	0.217263	0.991607	0.0326232	49.7374	50.4214	47.429	48.3138	2.1469	NA	NA	NA	NA	NA	NA	NA
YPR072W	48.7129	7	0	-0.0510749	701.694	0.309113	0.989274	0.0335331	45.5092	4	0	-0.109436	1031.96	0.121475	0.996483	0.0265567	NA	NA	NA	NA	3.20368	49.881	3	0	-0.0655976	1088.09	0.4	0.977164	0.0369474	47.6534	6	0	-0.0977343	1256.33	0.293374	0.989568	0.0315139	NA	NA	NA	NA	2.22756	NA	NA	NA	NA	NA	NA	NA
YPR103W	55.8745	12	0	-0.0323733	404.272	0	0.977089	0.0514043	58.9121	12	0	-0.0309339	429.441	0	0.97692	0.0471408	53.8261	61.6404	53.4601	61.5688	-3.03762	53.2578	15	0	-0.0374776	708.676	0.4	0.936406	0.045777	52.3023	11	0	-0.0426153	777.171	0.4	0.949526	0.0441709	51.0628	58.7553	49.1473	54.861	0.955522	NA	NA	NA	NA	NA	NA	NA
YPR118W	51.9799	9	0	-0.0492421	533.788	0.00299313	0.98841	0.0430242	48.7104	15	0	-0.0624698	669.078	0.113873	0.990091	0.0417545	48.1662	52.9975	47.4944	49.7544	3.2695	54.5345	11	0	-0.0888058	1147.43	0.0793024	0.969613	0.048911	48.1303	14	0	-0.103372	1094.03	0.124472	0.996804	0.0200316	53.9969	55.6525	46.7781	49.0385	6.4042	NA	NA	NA	NA	NA	NA	NA
YPR137W	45.9347	4	0	-0.0759809	705.222	0.0906718	0.994041	0.0323822	46.0032	9	0	-0.111436	1030	0.0841478	0.99837	0.0186149	NA	NA	45.6908	46.2031	-0.0685395	41.9269	4	0	-0.233795	2029.83	0.190118	0.990557	0.0269506	44.8169	3	0	-0.139909	1330.88	0.155401	0.980621	0.0491323	NA	NA	NA	NA	-2.88997	NA	NA	NA	NA	NA	NA	NA
YPR148C	48.3807	15	0	-0.0891352	1037.23	0.1954	0.974948	0.0606164	48.325	12	0	-0.0955914	1370.86	0.348625	0.986318	0.0384139	46.0275	48.9563	48.1277	49.2445	0.0556517	49.4915	13	0	-0.0736448	970.947	0.256864	0.979975	0.0422946	47.7455	12	0	-0.101704	1334.48	0.305056	0.99441	0.0225739	48.7932	49.9255	47.6185	47.9734	1.74609	NA	NA	NA	NA	NA	NA	NA
YPR159W	50.5084	7	0	-0.0815306	968.841	0.141271	0.979344	0.0613636	55.2469	7	0	-0.0312363	399.563	0.0455571	0.990748	0.0318137	NA	NA	NA	NA	-4.73849	50.3643	5	0	-0.0887852	1216.45	0.259458	0.983743	0.0396778	48.3097	8	0	-0.102433	1308.54	0.26923	0.978599	0.0466137	NA	NA	47.9897	49.1359	2.05461	NA	NA	NA	NA	NA	NA	NA
YPR165W	48.087	11	0	-0.0773408	866.162	0.174105	0.975333	0.0639069	46.8109	13	0	-0.0766437	792.92	0.152772	0.998656	0.0149065	47.9515	48.5797	46.417	47.1126	1.27617	48.9158	11	0	-0.076678	1115.15	0.341894	0.980243	0.0393352	47.6822	13	0	-0.12294	1441.68	0.224472	0.985003	0.0435384	47.7652	50.0085	47.4186	47.9008	1.2336	NA	NA	NA	NA	NA	NA	NA
YPR181C	48.8137	19	0	-0.0763116	770.737	0.0563122	0.996604	0.0259741	48.4816	16	0	-0.0880462	887.954	0.0677468	0.99894	0.0145916	48.2778	49.4458	48.1835	48.8239	0.332125	52.3424	27	0	-0.114977	1466.76	0.140949	0.993255	0.0267624	51.7864	26	0	-0.101967	1164.47	0.0606685	0.991067	0.0332568	52.2456	52.772	50.6403	52.6109	0.556034	NA	NA	NA	NA	NA	NA	NA
YPR190C	48.8303	4	0	-0.0634611	740.534	0.182663	0.944052	0.0908392	46.6158	5	0	-0.0777406	761.767	0.112943	0.996348	0.026012	NA	NA	NA	NA	2.21453	51.8852	3	0	-0.0586022	768.818	0.179201	0.975794	0.0415641	47.997	4	0	-0.0985508	1082.4	0.161002	0.994056	0.0261778	NA	NA	NA	NA	3.88815	NA	NA	NA	NA	NA	NA	NA
YJL052W	58.4389	18	0	-0.0376722	514.618	0	0.963938	0.0642369	45.1759	6	0	-0.0236947	193.43	0	0.928963	0.0764745	54.2439	62.2621	NA	NA	13.263	57.1783	16	0	-0.0254213	554.076	0.4	0.861843	0.0463052	51.5711	4	0	-0.0648628	808.183	0.146195	0.929741	0.0808477	55.2196	62.1405	NA	NA	5.60718	60.1281	21	0	-0.0975409	1410.59	0	0.919466
YHR049W	53.0061	11	0	-0.0851379	974.326	0.017959	0.993268	0.0356127	46.4121	25	0	-0.0981057	918.758	0.0799393	0.998804	0.0156402	52.8096	53.5427	46.2716	46.7539	6.59393	54.5054	13	0	-0.093567	1111.89	0	0.987798	0.0315735	47.7506	15	0	-0.137653	1499.06	0.162506	0.99334	0.0304622	53.9987	54.806	47.1327	47.9797	6.75488	53.7165	7	0	-0.130756	1662.3	0.0921204	0.969777
YPL091W	58.3957	23	0	-0.113715	1624.24	0.0450282	0.978758	0.061531	48.8005	16	0	-0.0883913	908.758	0.0734455	0.998015	0.0198034	57.6194	58.7075	48.0579	49.1987	9.59516	56.6296	25	0	-0.0653	837.645	0	0.899731	0.0677478	51.0037	16	0	-0.174698	2064.74	0.119592	0.985757	0.0477403	55.5592	57.4214	50.8721	51.1986	5.62595	54.7633	4	0	-0.121625	1791.9	0.185766	0.985576
YOR215C	53.6537	17	0	-0.0679026	1290.67	0.3942	0.960235	0.0571532	48.2302	5	0	-0.0456914	708.567	0.4	0.95249	0.0625852	52.3849	54.2163	NA	NA	5.4235	56.6473	14	0	-0.0616072	1130.43	0.300469	0.863122	0.0653598	48.3299	4	0	-0.122588	1696.22	0.324761	0.97149	0.0521441	54.9612	58.3636	NA	NA	8.3174	56.1275	13	0	-0.0459001	758.177	0.237123	0.983507
YJR139C	55.3926	32	0	-0.0774514	950.589	0	0.981175	0.057659	47.863	49	0	-0.091038	900.518	0.0736177	0.999412	0.0108975	54.188	56.2971	47.6919	47.9434	7.52959	57.0474	52	0	-0.108581	1413.47	0	0.908469	0.0651959	50.3603	49	0	-0.129909	1577.33	0.164487	0.994009	0.0275334	56.8897	57.426	50.1822	50.6264	6.68706	54.2162	13	0	-0.112145	1476.64	0.107056	0.993901
YGR282C	56.4215	11	0	-0.0705163	1041.49	0.137849	0.985046	0.0453824	51.0961	11	0	-0.06117	696.837	0.0832662	0.991481	0.0367081	55.9	56.7621	50.8184	51.9068	5.32533	58.9605	13	0	-0.0587433	816.846	0	0.865013	0.0615476	51.5949	9	0	-0.0831081	1015.15	0.128263	0.991539	0.0287908	54.9145	62.6041	50.9282	52.2324	7.36559	54.9195	9	0	-0.0821602	1136.77	0.128028	0.971948
YKR066C	55.1119	19	0	-0.0749719	1071.56	0.149975	0.980651	0.0519667	48.6833	7	0	-0.0840901	905.519	0.119626	0.994083	0.0330634	54.1786	55.7935	NA	NA	6.42859	55.0237	14	0	-0.105191	1273.91	0	0.991747	0.0252376	49.7195	6	0	-0.134728	1619.16	0.177229	0.994599	0.0260447	54.2227	55.8945	NA	NA	5.30418	53.6165	12	0	-0.138203	1824.89	0.12916	0.990016
YMR092C	51.7331	21	0	-0.0725447	825.086	0.0587522	0.991465	0.0392561	47.5932	13	0	-0.0825608	827.34	0.0958518	0.996939	0.0244584	50.5325	52.3985	47.0804	48.2444	4.13994	55.2953	23	0	-0.117633	1438.69	0	0.979947	0.0403267	49.0187	11	0	-0.168224	1856.06	0.128873	0.993772	0.0320473	54.6298	55.6426	48.298	49.3777	6.27665	53.1948	8	0	-0.109779	1383.42	0.101819	0.993301
YKL117W	57.5456	9	0	-0.022337	385.855	0.233196	0.986966	0.0276383	52.566	11	0	-0.0418236	770.443	0.4	0.968999	0.0480416	52.3985	60.3222	48.752	56.2509	4.97956	60.3106	12	0	-0.0612791	891.579	0	0.893662	0.0445672	52.3003	7	0	-0.0432546	788.766	0.4	0.872586	0.077459	56.2404	62.8605	NA	NA	8.01034	55.8965	6	0	-0.0567204	1140.38	0.378387	0.944987
YOR230W	56.3359	23	0	-0.0754766	1003.14	0.0448255	0.993963	0.0310808	49.6474	15	0	-0.0948913	1003.49	0.0676759	0.997181	0.0237075	55.6331	56.8963	49.5772	49.8684	6.68847	56.7251	25	0	-0.138427	1781.69	0	0.981742	0.0304926	51.4347	20	0	-0.107884	1271.68	0.102257	0.996731	0.019901	NA	NA	49.7174	51.9369	5.29042	55.8442	30	0	-0.119711	1717.43	0.1305	0.989466
YPL225W	55.2446	13	0	-0.076935	975.317	0.0370172	0.991561	0.0383173	48.9869	22	0	-0.0817584	849.598	0.0762825	0.996085	0.0276323	53.6177	55.5484	48.3378	49.4282	6.25771	55.9469	24	0	-0.12023	1505.31	0	0.98516	0.0309606	50.8508	17	0	-0.14637	1731.74	0.125771	0.997231	0.0196978	55.6143	56.0868	50.6888	50.9506	5.09614	54.5709	10	0	-0.126048	1717.96	0.126017	0.988238
YJR069C	58.8081	12	0	-0.0664391	919.089	0	0.986988	0.04398	54.0283	14	0	-0.0636041	781.478	0.0496772	0.98993	0.0397755	57.2393	59.5496	51.1915	55.22	4.77976	57.258	14	0	-0.0433714	880.645	0.354146	0.804615	0.0676661	50.8319	13	0	-0.0665468	817.472	0.158628	0.96114	0.0590095	55.9351	60.4079	48.7102	55.3336	6.42605	56.9407	7	0	-0.0947363	1338.61	0.0821542	0.974631
YLR216C	53.2705	17	0	-0.0825874	994.733	0.0575885	0.997438	0.0215358	48.2258	28	0	-0.093071	961.656	0.0996467	0.998346	0.0179551	52.5153	53.855	47.8545	48.3474	5.04472	54.8663	21	0	-0.109889	1323.2	0	0.99083	0.0278501	49.7503	21	0	-0.147778	1666.82	0.122248	0.995406	0.0265963	54.7266	54.9711	49.6638	49.9633	5.11606	53.332	14	0	-0.122585	1610.9	0.134222	0.991767
YGR232W	54.1708	6	0	-0.0913399	1112.21	0.0360309	0.993942	0.034307	48.7046	11	0	-0.0910386	1009.3	0.144133	0.99817	0.0179134	NA	NA	48.5444	48.7861	5.46623	56.3322	10	0	-0.152887	1940.63	0	0.959413	0.0510551	51.0198	9	0	-0.159718	1955.05	0.149386	0.989186	0.0388421	NA	NA	50.3741	51.6604	5.31236	53.6587	5	0	-0.103897	1409.33	0.150961	0.982145
YDR214W	50.3069	12	0	-0.053823	557.571	0.0228019	0.993872	0.0332608	46.8215	21	0	-0.0830089	818.812	0.111021	0.99856	0.0162728	48.9386	52.2899	46.6481	47.0754	3.48538	52.9147	14	0	-0.0409439	764.277	0.4	0.965793	0.0339145	48.4355	17	0	-0.0900484	1029.05	0.17884	0.992745	0.0282902	51.5566	55.4576	47.8015	48.7741	4.47921	54.9151	8	0	-0.0696469	924.77	0.0915278	0.970771
YNL315C	52.8905	7	0	-0.0732845	919.489	0.108171	0.986109	0.0477093	48.2134	5	0	-0.0756527	750.28	0.0624478	0.996646	0.0256249	NA	NA	NA	NA	4.67715	56.1085	5	0	-0.0728322	917.151	0	0.957362	0.0485104	50.8381	5	0	-0.111456	1275.61	0.0967148	0.993404	0.0296094	NA	NA	NA	NA	5.27035	53.9257	7	0	-0.0904857	1259.92	0.164612	0.977483
YKL157W	58.0055	48	0	-0.0647073	870.866	0	0.98131	0.0536862	51.2544	58	0	-0.0925243	1103.4	0.118861	0.995539	0.0276229	57.4679	58.4533	50.4579	51.6045	6.75107	57.7297	60	0	-0.0416091	849.015	0.346672	0.900967	0.0414039	54.0477	65	0	-0.106436	1243.67	0	0.983161	0.0409248	56.7597	62.5684	53.7075	54.3506	3.68197	56.2674	30	0	-0.0639196	879.466	0.0795728	0.976099
YMR208W	60.3526	12	0	-0.0374545	545.702	0	0.962554	0.0606951	52.8155	13	0	-0.0595435	720.86	0.0783494	0.997599	0.0192968	58.2523	63.3285	50.4064	54.0012	7.53707	54.0553	8	0	-0.0328288	639.501	0.4	0.936824	0.0392033	52.5241	12	0	-0.0752284	924.91	0.102447	0.987936	0.0322855	52.7908	58.7774	51.6014	54	1.5312	59.3986	5	0	-0.0614633	867.417	0	0.970258
YLR069C	50.3478	29	0	-0.0866312	942.149	0.0676568	0.981886	0.0618622	47.1943	27	0	-0.0771263	764.663	0.101388	0.998545	0.0164518	47.5936	50.5082	46.9731	47.4747	3.15346	52.4537	32	0	-0.12961	1698.63	0.160242	0.995846	0.0213788	47.1229	18	0	-0.142562	1443.23	0.122607	0.994563	0.0286587	52.3076	52.6118	47.0195	47.2293	5.33079	51.788	8	0	-0.136418	1597.07	0.0836419	0.99052
YOR173W	57.6707	31	0	-0.0689849	968.025	0.0519357	0.982966	0.0512284	52.0957	10	0	-0.055517	711.505	0.152945	0.997001	0.020236	55.9767	58.6475	50.3893	52.6913	5.57501	58.0697	34	0	-0.0988804	1333.73	0	0.887157	0.0611557	50.9373	13	0	-0.050066	715.102	0.27338	0.945733	0.0573899	57.3762	58.5523	49.4733	56.5433	7.13233	54.7677	14	0	-0.0869443	1157.23	0.0985716	0.986648
YMR186W	56.2102	127	0	-0.0579865	783.718	0.0649033	0.987918	0.0407415	50.435	171	0	-0.0548489	650.896	0.142605	0.999367	0.00940526	55.6813	56.6735	50.1705	50.7574	5.77512	56.0403	125	0	-0.104811	1316.63	0	0.965467	0.0466928	50.9557	152	0	-0.0864333	1073.72	0.163939	0.992962	0.0261534	55.644	56.2089	50.6221	51.2417	5.0845	53.5691	18	0	-0.103219	1306.87	0.0933925	0.973925
YLR206W	51.7653	28	0	-0.0581136	846.551	0.264197	0.973089	0.0551199	47.3321	24	0	-0.0773407	950.928	0.27116	0.994408	0.0271605	51.3181	52.4889	45.945	48.148	4.43315	57.5674	24	0	-0.0976374	1294.28	0	0.933905	0.0487555	51.3057	37	0	-0.0805159	1244.1	0.318575	0.984795	0.0336828	56.6423	57.9116	50.7576	52.2252	6.26168	55.2119	5	0	-0.106805	2031.54	0.358951	0.980951
YDR036C	50.7981	4	0	-0.066304	715.128	0.0430018	0.989503	0.0450437	47.0799	11	0	-0.100647	981.676	0.0910026	0.996674	0.0263075	NA	NA	46.3771	47.4891	3.71819	52.2377	5	0	-0.144686	1885.75	0.162531	0.995365	0.0232785	47.4832	14	0	-0.139083	1425.19	0.119878	0.992702	0.0327808	NA	NA	47.3393	47.6688	4.75453	51.1314	4	0	-0.136732	1638.08	0.127086	0.979006
YNL084C	55.1372	4	0	-0.0587845	761.367	0.0611027	0.979028	0.0575996	50.3601	10	0	-0.0350959	438.572	0.188203	0.948169	0.0776227	NA	NA	48.6677	55.5869	4.77711	57.5808	5	0	-0.0595135	789.28	0	0.906011	0.0592491	49.3269	7	0	-0.0745856	1039.79	0.301866	0.98118	0.0386296	NA	NA	NA	NA	8.25391	52.4914	3	0	-0.093399	1183.99	0.130576	0.99111
YBR222C	52.1164	12	0	-0.0453832	493.065	0	0.985805	0.0474235	46.1431	8	0	-0.0885913	850.378	0.112737	0.994803	0.0320043	51.1821	53.3299	45.3417	49.2004	5.97331	51.52	19	0	-0.0710723	983.635	0.232854	0.986432	0.0319225	45.962	5	0	-0.151407	1557.54	0.178578	0.989699	0.0372365	51.1516	52.1014	NA	NA	5.55799	52.8324	10	0	-0.068735	840.334	0.0867556	0.990839
YMR027W	50.6731	22	0	-0.100336	1108.14	0.070017	0.990598	0.0441418	47.2366	22	0	-0.0791241	798.239	0.115304	0.999447	0.00999025	50.3171	51.0111	46.9589	47.5036	3.43644	51.8996	21	0	-0.125655	1619.52	0.164048	0.990617	0.0325857	47.1071	16	0	-0.161511	1670.5	0.141799	0.971166	0.070965	51.4773	52.3475	45.5414	47.235	4.79246	51.0875	10	0	-0.138623	1625.58	0.109743	0.984535
YNR043W	56.4707	18	0	-0.106508	1430.39	0.0501943	0.988793	0.0458161	49.9669	21	0	-0.0851713	931.678	0.0870399	0.996929	0.023994	54.812	57.0279	49.708	50.2146	6.50387	55.4016	24	0	-0.0957212	1175.2	0	0.99185	0.023307	51.1865	21	0	-0.154885	1839.42	0.11753	0.992217	0.0336068	55.0701	56.0964	50.8726	51.3253	4.21514	52.5852	7	0	-0.12022	1488.53	0.106684	0.991502
YPL129W	55.9205	5	0	-0.0711414	985.45	0.096995	0.988657	0.0409525	49.674	11	0	-0.0760191	855.211	0.122659	0.99679	0.0232568	NA	NA	49.3922	50.9141	6.24652	56.967	8	0	-0.0950326	1233.62	0	0.969382	0.0371348	52.3123	13	0	-0.098658	1187.58	0.0906384	0.994869	0.0235239	56.2418	57.8654	50.2725	52.8231	4.65472	53.861	3	0	-0.111885	1486.94	0.12685	0.992088
YLR429W	48.7739	20	0	-0.0943049	1028.14	0.127193	0.989857	0.0445933	45.9967	32	0	-0.0962743	931.196	0.12505	0.998299	0.0177997	47.8437	49.0897	45.8236	46.5175	2.77718	50.8146	23	0	-0.146188	1921.62	0.214256	0.996226	0.0211975	45.9707	17	0	-0.185799	1988.9	0.21032	0.996998	0.0198104	50.7412	51.0054	45.8374	46.1381	4.84389	49.2379	8	0	-0.0983024	1143.07	0.166034	0.99079
YDR454C	50.0326	22	0	-0.087708	1001.68	0.123248	0.997384	0.0216068	46.2157	35	0	-0.0868908	879.33	0.155768	0.998278	0.0171259	49.471	50.5514	45.9795	46.4187	3.81687	51.5555	27	0	-0.12415	1749.34	0.245459	0.99614	0.0194981	47.5758	27	0	-0.172657	1874.8	0.166198	0.994387	0.0289425	51.4296	51.6333	47.4652	47.7402	3.97973	50.8687	17	0	-0.12284	1601.05	0.205858	0.99115
YER067W	49.1513	12	0	-0.0533162	858.694	0.4	0.9593	0.0572209	45.8581	7	0	-0.100601	1095	0.227175	0.993839	0.0309022	48.9522	49.5618	NA	NA	3.2932	48.6956	11	0	-0.0828483	1266.88	0.379722	0.966264	0.0514732	44.7077	4	0	-0.077871	786.344	0.208249	0.982942	0.034935	47.9994	48.9622	NA	NA	3.98789	48.2466	5	0	-0.0543678	675.078	0.250137	0.938047
YJR105W	51.0675	22	0	-0.101815	1154.25	0.0798477	0.987667	0.0496438	47.4669	34	0	-0.0961158	956.053	0.0939444	0.998602	0.016672	50.4822	51.645	47.0528	48.1743	3.60054	52.9996	27	0	-0.135752	1813.57	0.158958	0.991846	0.0291807	49.7486	29	0	-0.164661	1907.32	0.145349	0.994957	0.0273254	52.861	53.1664	49.3052	50.1588	3.25101	52.1481	9	0	-0.0981052	1483.23	0.280516	0.965156
YOL057W	55.7469	18	0	-0.0748488	997.967	0.0676706	0.964671	0.0738966	50.7334	15	0	-0.0755678	860.366	0.0957252	0.994208	0.0316313	54.8594	56.5613	49.6725	51.2704	5.0135	57.0831	14	0	-0.171182	2231.17	0	0.941308	0.0529801	52.5931	11	0	-0.0800752	955.426	0.0727037	0.98614	0.0357339	NA	NA	51.5797	53.4504	4.48998	54.2224	6	0	-0.107741	1464.59	0.134871	0.972489
YMR083W	61.3879	22	0	-0.0180938	346.472	0.212796	0.928477	0.0610735	51.9796	12	0	-0.0237023	426.939	0.4	0.985715	0.0265918	50.8573	70.7807	48.9001	55.9799	9.40826	57.328	25	0	-0.033599	736.156	0.4	0.876404	0.0462625	54.1766	15	0	-0.0353483	691.672	0.4	0.915617	0.0489877	55.8794	58.9047	52.0155	55.351	3.15147	59.6403	13	0	-0.0493171	968.75	0.275689	0.959537
YCR004C	52.7243	12	0	-0.0618652	687.905	0	0.988173	0.0464896	47.3327	10	0	-0.0667177	743.655	0.196008	0.990882	0.0363182	50.711	54.8799	46.6125	47.6675	5.39167	53.4612	19	0	-0.0658411	988.496	0.238519	0.984322	0.0299574	47.3133	10	0	-0.111247	1384.2	0.280355	0.951775	0.0721676	52.7609	53.9375	46.2243	48.7509	6.14785	52.5825	6	0	-0.0583737	726.457	0.11131	0.97161
YEL058W	49.2502	9	0	-0.0749481	797.808	0.0885379	0.987777	0.0471173	47.0107	17	0	-0.0909371	919.934	0.126146	0.998063	0.0190267	48.1756	50.262	46.2357	47.3209	2.23947	51.4156	8	0	-0.0985833	1235.9	0.156532	0.982391	0.044252	47.742	13	0	-0.148979	1587.87	0.144594	0.996802	0.0217151	51.2407	51.7009	47.3496	48.1348	3.67362	51.9392	4	0	-0.0823266	1033.04	0.140044	0.981835
YGL148W	62.3295	32	0	-0.0662671	1029.78	0	0.981935	0.0461503	52.9976	44	0	-0.0971934	1181.42	0.0757161	0.996089	0.0264433	61.3332	62.9614	52.1237	53.7152	9.33191	58.5166	27	0	-0.0532489	1120.7	0.349211	0.804449	0.055108	53.9476	38	0	-0.103177	1201.12	0	0.978612	0.0473107	54.6542	61.2676	52.188	54.6696	4.56898	51.3485	4	0	-0.0477262	503.353	0	0.930372
YIL136W	49.3894	54	0	-0.0792969	1030.99	0.249538	0.980237	0.0515112	47.0885	4	0	-0.0693101	903.21	0.319391	0.972883	0.0575002	48.8144	50.0491	NA	NA	2.30084	51.7843	33	0	-0.0394773	705.752	0.4	0.937828	0.0486726	46.6473	3	0	-0.11153	1617.91	0.4	0.967587	0.0521548	49.9036	54.8039	NA	NA	5.13704	53.6004	18	0	-0.0536944	787.544	0.21648	0.990044
YBR035C	49.6095	19	0	-0.0609917	628.764	0.0450669	0.996686	0.0249066	47.169	18	0	-0.103212	999.032	0.080556	0.998444	0.0180625	49.4635	49.9194	46.8977	47.5353	2.44051	52.3989	21	0	-0.0785587	1076.13	0.198262	0.987935	0.0308345	47.9616	22	0	-0.124325	1357.82	0.157515	0.993285	0.0299577	51.8032	53.0903	47.6294	48.3496	4.43729	50.7611	8	0	-0.101525	1141.56	0.0833668	0.986858
YKR095W	54.422	27	0	-0.0165925	327.621	0.4	0.853423	0.0778059	50.4241	13	0	-0.0321819	545.503	0.4	0.949309	0.0555261	51.1834	57.7385	48.2435	62.2992	3.99789	54.7175	19	0	-0.0292738	584.306	0.4	0.87814	0.0547753	49.7967	21	0	-0.0392909	649.534	0.4	0.887158	0.0661521	52.055	58.3669	47.5403	55.962	4.92084	50.2859	6	0	-0.054964	926.573	0.4	0.944763
YAL060W	52.3429	5	0	-0.0661481	757.839	0.0434315	0.995035	0.0300521	47.3479	16	0	-0.0870063	870.845	0.104075	0.997304	0.0229096	NA	NA	46.9709	47.677	4.99498	51.6719	7	0	-0.0858031	1039.19	0.118189	0.99337	0.0255616	49.6246	9	0	-0.0971072	1085.26	0.118603	0.984209	0.0452559	NA	NA	47.5391	50.7013	2.0473	51.1495	9	0	-0.102066	1166.85	0.0846063	0.99399
YHR037W	51.3998	25	0	-0.116584	1295.85	0.0492456	0.986519	0.0546208	47.6871	31	0	-0.0770263	744.057	0.0583396	0.999351	0.011311	51.1933	51.6654	47.1864	48.1957	3.7127	54.0234	28	0	-0.133346	1616.99	0.037292	0.980956	0.0461921	48.0695	20	0	-0.122044	1266	0.108986	0.996891	0.0212548	53.761	54.1678	47.806	48.2515	5.95385	47.052	8	0	-0.0910793	909.434	0.113121	0.985518
YKL085W	52.0097	52	0	-0.120762	1397.77	0.0651885	0.987455	0.0521092	47.3499	30	0	-0.100634	979.325	0.0784575	0.999135	0.0133813	51.5923	52.3182	47.1443	47.6009	4.65973	53.2023	60	0	-0.138706	1722.95	0.0885258	0.989201	0.0352595	49.6692	30	0	-0.161605	1765.1	0.0965159	0.995814	0.0256584	52.9384	53.4427	49.5313	49.9377	3.53305	51.8292	23	0	-0.140018	1776.56	0.15314	0.984773
YDR516C	50.1909	20	0	-0.0830133	881.911	0.0515085	0.993601	0.0357449	46.4895	18	0	-0.0970553	934.562	0.102197	0.998126	0.0193568	50.0747	50.5108	46.2479	46.659	3.70141	50.9023	29	0	-0.134136	1676.23	0.170634	0.995694	0.0232826	47.5902	25	0	-0.13354	1369.77	0.116799	0.997843	0.0177082	50.8157	51.0552	47.0129	48.3738	3.31201	51.1123	7	0	-0.134421	1563.97	0.101845	0.989496
YGR193C	54.884	7	0	-0.0274063	550.366	0.4	0.897333	0.075673	50.3981	12	0	-0.0400288	677.811	0.4	0.954423	0.0547153	NA	NA	49.4727	56.9387	4.48597	54.2182	7	0	-0.0644318	1056.88	0.283158	0.915283	0.0659535	50.1738	17	0	-0.0818005	1192.05	0.309005	0.992087	0.024863	NA	NA	49.8995	50.5833	4.04434	50.9669	6	0	-0.0714436	1237.23	0.4	0.969849
YHR208W	54.2704	11	0	-0.0372406	484.639	0.0947177	0.993408	0.0277205	49.583	12	0	-0.050845	612.587	0.183783	0.997463	0.0183292	51.8719	55.3689	49.2307	50.5159	4.68744	53.4641	8	0	-0.0387387	738.208	0.4	0.957867	0.0349322	48.536	21	0	-0.0650523	1021.64	0.4	0.992267	0.0211891	51.8629	56.6202	47.813	49.9686	4.92811	55.8711	8	0	-0.0578472	921.424	0.216108	0.985865
YHR104W	51.5073	36	0	-0.105534	1165.51	0.0391056	0.989384	0.0481044	47.7657	21	0	-0.0900662	896.64	0.0832823	0.999202	0.0125604	51.2096	51.712	47.6558	48.0488	3.74167	53.9906	32	0	-0.124777	1454.89	0	0.991032	0.0313274	50.3165	22	0	-0.156583	1819.63	0.128552	0.990912	0.0367024	53.5444	54.3375	50.1418	50.4898	3.67407	52.1363	16	0	-0.139907	1696.63	0.103411	0.988187
YKL024C	53.2915	10	0	-0.0801259	974.001	0.0654797	0.992675	0.0367138	49.1803	14	0	-0.0831714	863.205	0.067814	0.997388	0.0226301	52.9103	53.8575	48.7977	49.4293	4.11116	55.2493	9	0	-0.0818112	998.911	0	0.993871	0.0200797	51.3653	16	0	-0.123562	1485.47	0.122146	0.995215	0.0245937	54.6305	55.6261	51.2354	51.5059	3.88404	53.108	4	0	-0.109001	1553.77	0.208552	0.98137
YDL236W	58.2785	15	0	-0.0481388	653.991	0	0.974756	0.0577611	53.9188	21	0	-0.0694616	868.647	0.0700871	0.996471	0.023633	56.5625	59.0267	52.3911	54.8378	4.35968	59.2027	17	0	-0.0274534	641.486	0.4	0.803432	0.0514022	53.9161	13	0	-0.0673082	782.644	0	0.972142	0.0457979	54.605	62.7471	52.6014	55.9687	5.2866	54.8361	5	0	-0.0591529	796.04	0.106215	0.982328
YLR432W	53.8604	30	0	-0.0831067	977.173	0.0131218	0.99649	0.0259909	50.5876	31	0	-0.0801764	925.392	0.113111	0.995477	0.0277521	53.1317	54.5697	49.5386	51.0733	3.27282	55.3734	38	0	-0.115083	1411.47	0	0.958981	0.0586683	49.8261	13	0	-0.0863448	962.571	0.109207	0.994691	0.0244485	54.662	56.0005	49.0659	50.9051	5.54731	52.0795	8	0	-0.104685	1214.44	0.0648029	0.996274
YOR341W	52.2158	42	0	-0.0831385	968.558	0.06386	0.994577	0.0314692	48.4261	68	0	-0.0841742	856.254	0.0778641	0.996126	0.0274468	51.8734	52.5979	48.2281	48.7595	3.78973	54.0586	43	0	-0.078902	922.31	0	0.988922	0.0299048	50.0714	60	0	-0.112031	1214.47	0.0748901	0.993054	0.0308026	53.8393	54.486	49.6319	50.3094	3.98722	52.3447	5	0	-0.109234	1433.91	0.165087	0.979053
YFR014C	49.7893	13	0	-0.0676225	712.282	0.0586077	0.993531	0.0346466	46.8455	3	0	-0.0852356	864.628	0.13466	0.998075	0.0186533	49.1663	50.4582	NA	NA	2.94381	52.1416	22	0	-0.0981861	1342.66	0.204735	0.996572	0.0175037	47.9121	4	0	-0.0988745	1103.11	0.176973	0.995837	0.0217533	51.8777	52.3614	NA	NA	4.22953	51.14	6	0	-0.102636	1265.88	0.151818	0.991861
YDR091C	48.9058	23	0	-0.0645284	622.686	0.00856707	0.982268	0.0592762	46.3094	28	0	-0.110413	1003.26	0.0559261	0.996033	0.0301667	48.2833	49.6083	46.2265	46.515	2.59642	53.7858	30	0	-0.101087	1204.04	0.028491	0.990683	0.0295005	49.096	33	0	-0.1555	1710.54	0.123502	0.99595	0.0251541	53.1117	54.3308	48.8863	49.2482	4.68978	51.7835	7	0	-0.109464	1307.41	0.101948	0.988452
YLR304C	52.0791	128	0	-0.108273	1225.21	0.0412677	0.986835	0.0537636	47.6779	81	0	-0.101639	1024.31	0.0977507	0.998016	0.020132	51.8008	52.2212	47.509	47.7653	4.4012	53.3655	126	0	-0.141066	1795.19	0.104855	0.989405	0.0348595	50.2833	82	0	-0.187549	2122.61	0.106384	0.993005	0.0342858	53.1072	53.5915	50.2173	50.3768	3.08222	51.7669	20	0	-0.0992753	1168.22	0.0890806	0.978455
YGL026C	52.1523	31	0	-0.0713331	842.251	0.0785805	0.995397	0.0274892	49.2045	38	0	-0.0719225	809.69	0.139768	0.997373	0.0210279	51.2152	52.5716	48.7758	49.4377	2.94784	54.263	35	0	-0.127229	1498.49	0	0.981385	0.0452021	48.9885	43	0	-0.155626	1777.27	0.159424	0.992255	0.0343299	53.6967	54.3993	48.8649	49.251	5.27449	51.8896	9	0	-0.120448	1454.47	0.1081	0.99305
YHR137W	58.5445	13	0	-0.0338367	463.896	0	0.989196	0.0324211	54.4733	20	0	-0.0433239	590.873	0.129717	0.997639	0.0165796	56.1802	58.75	53.0815	54.8491	4.07123	58.3602	9	0	-0.0669445	912.028	0	0.956934	0.0358042	53.2229	22	0	-0.0407345	769.249	0.4	0.928194	0.0496146	55.402	58.7906	51.2071	56.8559	5.13734	53.3494	8	0	-0.0902873	1248.82	0.17691	0.974948
YDR481C	55.0135	13	0	-0.0394407	477.467	0	0.986973	0.0416201	53.0649	9	0	-0.0340685	438.338	0.124576	0.987017	0.0380397	53.8616	56.0737	48.3026	56.9323	1.94859	57.6231	8	0	-0.0641177	851.592	0	0.943129	0.0473019	49.1774	5	0	-0.0586228	945.164	0.4	0.968494	0.042732	51.501	57.7999	NA	NA	8.44568	59.0708	4	0	-0.0903369	1320.85	0.0454098	0.977998
YBR286W	55.9129	16	0	-0.0475774	725.901	0.180392	0.98162	0.0447703	51.3827	6	0	-0.0426735	609.363	0.260434	0.993982	0.0249216	54.4754	56.8069	NA	NA	4.53011	55.501	20	0	-0.0606536	958.207	0.220064	0.98075	0.0270862	51.7618	8	0	-0.0584095	798.02	0.215579	0.99266	0.0214638	52.5763	58.6391	49.1045	53.5191	3.73919	53.8532	4	0	-0.0750907	1062.26	0.179953	0.979623
YAR015W	51.4483	39	0	-0.11537	1283.55	0.048339	0.986364	0.0549387	48.2988	31	0	-0.0987437	1011.95	0.0894923	0.997378	0.0231143	50.8025	51.9492	48.0374	48.4044	3.14954	52.5285	44	0	-0.148649	1955.55	0.161039	0.990753	0.0328486	49.8515	28	0	-0.178366	1945.96	0.0888379	0.995281	0.0279293	52.371	52.739	49.7657	50.0801	2.67694	51.9333	20	0	-0.142546	1784.93	0.13844	0.979972
YHR179W	51.7938	24	0	-0.0820378	934.915	0.0584195	0.987037	0.0490983	48.7259	40	0	-0.0935183	954.702	0.0697322	0.998895	0.014957	51.6102	52.3366	48.5812	48.9064	3.06792	53.7157	27	0	-0.116218	1465.06	0.0844495	0.991504	0.0288184	49.9072	38	0	-0.143623	1616.41	0.114763	0.998346	0.0155947	53.5623	54.017	49.8599	50.186	3.80849	51.9735	11	0	-0.116239	1443.45	0.129885	0.977578
YLR369W	50.1184	11	0	-0.0467234	644.82	0.271967	0.995868	0.020853	47.3369	7	0	-0.0765895	815.123	0.157819	0.995963	0.026048	48.8148	57.7379	NA	NA	2.78153	52.796	13	0	-0.0772491	1060.06	0.187498	0.975045	0.0450471	48.4266	10	0	-0.109796	1308.41	0.212823	0.997413	0.0170355	52.0644	53.46	48.3253	48.6671	4.36948	51.7622	3	0	-0.0706993	882.417	0.141328	0.987423
YKL035W	50.9944	46	0	-0.124444	1324.69	0.0228423	0.986105	0.0572411	46.3757	45	0	-0.125558	1144.28	0.0560359	0.998884	0.0159485	50.6731	51.168	46.2298	46.5955	4.61875	54.1567	61	0	-0.15388	1805.29	0	0.981136	0.0481709	50.4684	37	0	-0.198893	2192.24	0.0756622	0.991859	0.0382644	54.058	54.3751	50.3622	50.529	3.68836	50.8038	10	0	-0.139154	1606.84	0.105924	0.974421
YML078W	50.7669	13	0	-0.0686902	887.845	0.202412	0.994135	0.0287865	47.6035	13	0	-0.0915748	1100.22	0.245544	0.995546	0.025404	50.4387	51.1952	47.1525	47.8097	3.16339	51.9571	15	0	-0.117637	1704.52	0.254768	0.995344	0.0204927	49.2441	15	0	-0.133618	1684.72	0.230683	0.991016	0.0336779	51.8199	52.0493	48.5568	49.3874	2.71297	51.5601	4	0	-0.119613	1649.01	0.228665	0.990706
YBL076C	49.134	66	0	-0.0930093	935.627	0.0400502	0.99264	0.0401857	46.6725	75	0	-0.112122	1044.48	0.0646535	0.999054	0.014368	48.8416	49.4575	46.5546	46.8611	2.4615	51.4469	78	0	-0.108071	1399.02	0.182173	0.993176	0.0272035	47.9709	75	0	-0.162711	1678.34	0.107617	0.997969	0.0181272	51.1548	51.7495	47.905	48.0841	3.47596	51.489	24	0	-0.0997735	1229.59	0.139511	0.988033
YJR137C	49.8216	19	0	-0.0694659	759.227	0.0915613	0.989301	0.0440298	47.4007	48	0	-0.0761363	751.879	0.0899353	0.999538	0.00927576	49.1716	50.3483	47.1227	47.7258	2.42094	51.1039	18	0	-0.09299	1266.88	0.233223	0.99668	0.0174273	48.3297	48	0	-0.124082	1351.56	0.142251	0.996508	0.0219262	50.8945	51.225	47.9168	48.9377	2.7743	51.2204	8	0	-0.126642	1501.87	0.115106	0.986533
YML120C	47.2441	15	0	-0.080524	797.327	0.0983373	0.94684	0.106117	45.2285	8	0	-0.0859077	798.101	0.119238	0.997443	0.021758	45.8856	48.5319	44.8116	45.7379	2.01557	51.7525	12	0	-0.0385577	419.057	0.0142635	0.918366	0.0677348	44.8355	6	0	-0.103125	1086.33	0.236684	0.971028	0.052715	47.1254	54.6016	NA	NA	6.91702	51.2599	5	0	-0.0540485	614.538	0.0756205	0.964334
YBR115C	48.5321	25	0	-0.0677882	691.912	0.0769563	0.997586	0.0210508	47.0927	26	0	-0.0732419	730.193	0.110206	0.995648	0.0282891	48.1246	49.3776	46.8894	47.3256	1.43942	50.4065	26	0	-0.105703	1357.58	0.208677	0.989272	0.034307	46.0297	7	0	-0.135058	1512.29	0.243136	0.985648	0.0414245	49.5072	51.2662	NA	NA	4.37685	48.9721	5	0	-0.105003	1143.72	0.11928	0.990585
YPR127W	49.1872	25	0	-0.0896905	920.214	0.0567633	0.995456	0.0310893	46.5991	14	0	-0.0917995	855.639	0.0681087	0.999343	0.0116345	48.8486	49.4459	46.4151	46.7412	2.58803	52.0957	27	0	-0.120411	1529.11	0.145141	0.997193	0.017571	48.6241	15	0	-0.132342	1405.27	0.109363	0.991773	0.0352376	51.426	53.7122	48.1536	49.1129	3.47165	50.6344	17	0	-0.139317	1613.25	0.114366	0.985741
YKL080W	50.5118	23	0	-0.0639533	661.285	0.0129955	0.993252	0.0355967	47.6083	21	0	-0.078932	773.369	0.0746792	0.996055	0.027882	50.3436	50.919	47.4091	47.8534	2.90342	54.2687	26	0	-0.100432	1183.13	0	0.986797	0.0352118	50.5832	25	0	-0.115499	1277.3	0.0745417	0.993431	0.0302813	53.9651	54.5172	50.2884	50.825	3.68556	53.6169	8	0	-0.136353	1783.89	0.12106	0.986104
YPL019C	49.4178	23	0	-0.0774677	907.345	0.165983	0.945719	0.0986548	46.1005	9	0	-0.0783319	802.569	0.170286	0.994357	0.0306297	48.3386	50.8007	45.6266	46.5612	3.31723	50.2552	20	0	-0.0576276	723.011	0.194793	0.979819	0.0385579	44.6597	5	0	-0.122048	1394.93	0.301975	0.98675	0.0338784	49.3873	51.9051	NA	NA	5.59548	49.4364	3	0	-0.0805696	895.711	0.120662	0.977557
YPL078C	47.4581	9	0	-0.0710477	775.595	0.174731	0.891706	0.149591	45.4992	11	0	-0.0807954	753.819	0.11246	0.999258	0.0114877	46.7844	48.2528	45.2087	46.1832	1.95886	50.3006	11	0	-0.042842	519.968	0.166127	0.947412	0.0546675	46.0509	6	0	-0.0732608	944.253	0.341858	0.968499	0.0462875	46.1605	53.2761	NA	NA	4.24966	53.6718	4	0	-0.077925	1000.11	0.102193	0.978402
YNL247W	51.2043	32	0	-0.105976	1172.14	0.0518005	0.986189	0.0542969	46.985	37	0	-0.106153	1014.04	0.0756159	0.997036	0.0252226	50.8277	51.5155	46.7188	47.1262	4.2193	52.7451	27	0	-0.0976195	1237.4	0.122089	0.996223	0.0188341	49.9295	32	0	-0.182873	2191.25	0.167794	0.993013	0.0327357	52.5232	52.9171	49.7086	50.038	2.81566	50.8793	14	0	-0.104143	1219.51	0.115725	0.991126
YOR209C	50.2532	16	0	-0.100444	1125.26	0.0983071	0.982771	0.0574483	47.5415	35	0	-0.111127	1143.55	0.121445	0.998215	0.0186694	49.1825	50.7819	46.9833	48.6533	2.7117	52.613	21	0	-0.104716	1386.71	0.16387	0.989666	0.0312995	49.3856	29	0	-0.182194	2051.28	0.1335	0.997445	0.0201236	51.6862	53.1537	49.1844	49.459	3.22744	51.0408	10	0	-0.108817	1348.37	0.159029	0.986836
YDR155C	48.4971	24	0	-0.0590938	625.748	0.111548	0.98198	0.0570086	46.3782	42	0	-0.0843539	874.622	0.170202	0.999546	0.0086077	47.2314	49.6969	46.164	46.6391	2.1189	51.0683	32	0	-0.147136	1927.77	0.20379	0.994519	0.0254529	47.8246	26	0	-0.163623	1759.85	0.149388	0.993137	0.032425	51.0071	51.1384	47.6289	47.9679	3.24378	50.1671	14	0	-0.110213	1291.25	0.140747	0.994604
YER165W	49.9751	55	0	-0.0878865	983.999	0.107734	0.991246	0.0396949	46.8424	70	0	-0.102819	1021.62	0.11667	0.996621	0.0256931	49.7888	50.3761	46.734	47.0596	3.13273	50.5984	77	0	-0.118848	1590.2	0.234628	0.992749	0.028317	47.6938	65	0	-0.1539	1653.31	0.153034	0.995252	0.0263575	50.4317	50.7202	47.4687	48.2097	2.90462	49.5169	13	0	-0.11574	1279.64	0.112917	0.988081
YPL240C	56.8641	6	0	-0.0379214	490.478	0	0.971206	0.060959	53.0926	22	0	-0.05603	708.879	0.108796	0.984106	0.0475823	NA	NA	52.3775	53.8759	3.77147	57.2895	14	0	-0.0901148	1183.06	0	0.932737	0.053065	53.992	16	0	-0.0802661	935.948	0	0.984601	0.0363775	56.1231	58.0797	53.3322	54.36	3.2975	53.483	13	0	-0.0744507	926.026	0.0801084	0.989086
YDR399W	59.2498	14	0	-0.0618747	868.853	0	0.979134	0.0546108	55.1591	18	0	-0.0586019	803.76	0.11268	0.994584	0.0273328	58.6927	59.7067	53.9895	56.167	4.09063	58.2774	19	0	-0.078793	1070.41	0	0.922409	0.0472803	55.8088	26	0	-0.0755252	940.928	0	0.955028	0.0504652	55.548	60.3726	55.2583	56.9741	2.46867	55.9332	8	0	-0.0780249	1066.77	0.0847019	0.968831
YDR148C	61.2685	27	0	-0.0368582	553.439	0	0.907325	0.0919487	58.2361	26	0	-0.0290033	393.452	0	0.942776	0.0755145	60.4927	62.5533	55.7829	62.38	3.03247	55.9574	33	0	-0.0417558	871.646	0.4	0.912719	0.0443192	53.1809	30	0	-0.0392802	740.616	0.4	0.879066	0.0640264	54.8772	57.4109	50.6594	58.4843	2.77653	59.6692	10	0	-0.0641261	913.26	0	0.935216
YGL040C	54.325	17	0	-0.0825235	1005.63	0.0312771	0.978887	0.0632508	51.3237	18	0	-0.0877058	990.048	0.0665987	0.998245	0.0182262	50.0118	55.2206	50.163	51.6691	3.00129	55.6754	18	0	-0.111754	1385.65	0	0.977629	0.0394468	51.2905	15	0	-0.108071	1262.53	0.0992581	0.99399	0.0273774	55.4243	55.9133	49.5486	51.426	4.38495	52.8697	5	0	-0.117624	1481.88	0.112526	0.989771
YKR097W	52.1727	107	0	-0.0989713	1108.5	0.0278816	0.994655	0.0333403	45.9174	5	0	-0.123845	1106.8	0.0563257	0.993797	0.0384927	51.8309	52.4751	NA	NA	6.25539	55.1694	124	0	-0.126453	1539.52	0	0.985354	0.0356632	52.7373	5	0	-0.067129	994.692	0.249211	0.973994	0.0410711	54.8941	55.4353	NA	NA	2.43206	54.2903	51	0	-0.165253	2184.33	0.108062	0.97499
YDR368W	48.2234	19	0	-0.0926521	922.777	0.0660265	0.998377	0.0183615	46.6517	23	0	-0.0999405	928.437	0.0629056	0.99754	0.0229813	47.8992	48.6328	46.5436	46.991	1.57175	51.3231	22	0	-0.175702	2199.9	0.158491	0.992326	0.0326872	47.6714	19	0	-0.194594	1979.5	0.10639	0.989852	0.0426603	51.2477	51.6353	47.4012	48.2335	3.65173	50.5504	10	0	-0.130799	1637.13	0.183362	0.952531
YJL080C	48.2015	52	0	-0.0885036	930.036	0.115614	0.995541	0.0293552	46.9273	63	0	-0.0904256	890.175	0.105197	0.998789	0.0153276	47.8661	48.4335	46.6039	47.175	1.27418	53.2629	55	0	-0.0995927	1235.12	0.0849811	0.881334	0.112447	47.4594	46	0	-0.109124	1198.98	0.180002	0.995668	0.0228247	50.819	53.75	46.7669	47.9799	5.80351	49.9193	22	0	-0.1028	1170.54	0.124603	0.993211
YKL150W	47.8728	21	0	-0.0900948	872.298	0.0531702	0.995764	0.0304116	46.3308	12	0	-0.101896	971.05	0.0990225	0.998929	0.0147315	47.6946	48.1342	46.1488	46.8361	1.54199	50.7571	22	0	-0.171417	2120.91	0.167111	0.992034	0.0340872	47.8576	16	0	-0.164038	1730.65	0.131648	0.997671	0.0188779	50.6668	50.791	47.7694	47.9997	2.89952	49.6741	13	0	-0.14191	1555.46	0.0995189	0.977155
YML123C	51.0637	12	0	-0.0540641	776.41	0.273723	0.899089	0.12231	49.0392	11	0	-0.0465731	548.517	0.183245	0.994455	0.0263496	49.8783	51.3094	47.3907	50.1628	2.02447	54.0046	10	0	-0.0578731	897.999	0.248165	0.994486	0.0156247	48.3404	9	0	-0.0973703	1239.93	0.265977	0.976038	0.0495678	52.8076	54.4248	48.1945	48.4829	5.66419	53.4942	3	0	-0.0856231	1177.83	0.16789	0.990776
YNL071W	58.8097	37	0	-0.0482819	817.211	0.18265	0.889007	0.110395	50.922	30	0	-0.055964	812.058	0.285187	0.99142	0.0300783	57.2605	59.3586	50.4397	51.3178	7.88771	51.4154	35	0	-0.111761	1969.64	0.4	0.987287	0.0299367	51.6724	29	0	-0.0672965	915.044	0.214535	0.973763	0.0448699	51.2857	51.808	51.2233	52.4534	-0.256962	51.4645	17	0	-0.0968835	1311.05	0.217097	0.989231
YNL241C	50.3728	27	0	-0.092546	987.149	0.0484576	0.990283	0.0446181	46.8246	20	0	-0.111178	1073.1	0.0913717	0.998538	0.0173815	50.2099	50.5315	46.6573	47.0912	3.5483	52.5098	33	0	-0.104443	1315.48	0.12434	0.984069	0.0404629	49.3486	23	0	-0.157252	1791.17	0.144796	0.991537	0.0358655	52.2619	52.704	49.0958	49.4841	3.16118	50.8145	8	0	-0.143325	1678.34	0.117984	0.977478
YFL004W	48.7858	7	0	-0.0710222	779.445	0.132529	0.981954	0.0563811	45.8229	14	0	-0.0814491	762.98	0.103402	0.998845	0.0145945	NA	NA	45.3927	46.0704	2.96291	50.4445	5	0	-0.0516709	843.868	0.376755	0.944857	0.0553573	45.2249	5	0	-0.111034	1157.05	0.214905	0.983192	0.0417881	NA	NA	NA	NA	5.21957	49.1629	3	0	-0.0733257	805.38	0.119783	0.989818
YDR101C	47.2423	10	0	-0.0675584	635.333	0.0507089	0.995521	0.029232	46.4472	22	0	-0.0968502	923.256	0.0947723	0.99729	0.0236021	46.6438	48.009	46.2076	46.8839	0.795037	50.1152	10	0	-0.100737	1324.38	0.235858	0.955182	0.0672558	46.2909	22	0	-0.115335	1179.91	0.162158	0.991699	0.0322674	49.7555	50.6093	45.742	46.6265	3.82427	49.8756	4	0	-0.105467	1219.28	0.139306	0.97977
YJL167W	47.0795	37	0	-0.0971899	923.88	0.0673271	0.988072	0.0526541	46.0129	39	0	-0.0806045	742.853	0.081084	0.998711	0.0157044	46.2372	47.1839	45.5905	46.3102	1.06661	47.9778	41	0	-0.210744	2376.56	0.183515	0.98725	0.0457428	44.8311	30	0	-0.145301	1333.22	0.123831	0.993728	0.0286749	47.7865	48.0816	44.7411	44.9969	3.14666	47.8799	7	0	-0.0782715	803.311	0.106516	0.977977
YOR270C	48.6689	25	0	-0.0707595	757.287	0.114708	0.934751	0.112191	46.1704	37	0	-0.0714793	678.82	0.102131	0.999336	0.0107675	48.4076	49.3898	46.0558	46.5645	2.49846	51.5664	26	0	-0.053479	637.882	0.108262	0.975983	0.0412714	46.5174	23	0	-0.104222	1178.21	0.234358	0.979059	0.0484408	49.0518	52.3744	46.0715	46.6656	5.04903	50.787	4	0	-0.0645968	788.377	0.154641	0.975446
YMR012W	45.8462	50	0	-0.0685442	614.293	0.0618713	0.989403	0.0433177	45.6144	51	0	-0.0977648	885.018	0.0806196	0.998944	0.0147521	45.3495	46.9003	45.4867	45.785	0.231773	52.356	39	0	-0.0487173	534.166	0	0.928398	0.0699471	47.7161	27	0	-0.154735	1680.37	0.161366	0.98939	0.0403834	51.9465	53.3264	47.5537	47.8747	4.63992	50.8648	12	0	-0.0802987	973.367	0.146258	0.980324
YPR010C-A	45.3675	4	0	-0.0684435	641.918	0.122186	0.969933	0.0677784	45.7925	7	0	-0.0852797	794.357	0.0995089	0.99588	0.0280939	NA	NA	NA	NA	-0.425035	49.7874	3	0	-0.0485233	801.861	0.4	0.934015	0.0589782	43.9992	3	0	-0.0840016	932.447	0.302391	0.984103	0.0304495	NA	NA	NA	NA	5.78826	52.998	3	0	-0.0744758	1394.58	0.4	0.860378
YBR118W	47.4553	91	0	-0.0772422	698.522	0.00389804	0.993547	0.0379635	45.7484	134	0	-0.124575	1089.62	0.0428729	0.998095	0.0211166	47.1421	47.7297	45.6082	45.8691	1.70687	49.7659	110	0	-0.115003	1324.28	0.139699	0.985023	0.0444232	46.9716	106	0	-0.167404	1613.49	0.0843474	0.989517	0.0420967	49.4415	50.0527	46.7796	47.1965	2.79426	48.6502	26	0	-0.102218	1008.82	0.0407219	0.986455
YNL007C	50.0926	14	0	-0.0574755	827.9	0.303194	0.993396	0.025923	48.2733	13	0	-0.0789062	927.105	0.206665	0.995244	0.0270114	49.7752	50.5092	47.2318	48.8113	1.81925	55.561	18	0	-0.0582778	913.975	0.212646	0.94024	0.0491184	51.1599	22	0	-0.067734	1124.02	0.369112	0.956461	0.051814	54.0815	59.1782	50.6416	51.7843	4.40116	54.9333	10	0	-0.0770181	1528.79	0.3919	0.920098
YKR059W	53.7048	64	0	-0.0615099	724.538	0.0205763	0.993827	0.0320116	50.6749	73	0	-0.0646282	682.787	0.0277396	0.995757	0.0275055	51.0185	54.6889	50.4697	51.0223	3.0299	55.6868	85	0	-0.103808	1287.64	0	0.962081	0.0498731	53.1704	79	0	-0.0742443	839.582	0	0.968042	0.0540416	55.53	55.9546	52.2771	54.0134	2.51639	54.9151	7	0	-0.144834	2062.53	0.152941	0.964011
YOR128C	57.3481	39	0	-0.0784891	1035.46	0.00281633	0.985757	0.0488981	56.7079	51	0	-0.0490535	630.984	0	0.988825	0.039458	56.3063	57.8387	55.9479	57.535	0.640108	58.0398	36	0	-0.0746578	1005.97	0	0.887249	0.0611587	51.6738	54	0	-0.0395745	523.781	0.193015	0.934938	0.0562739	57.3391	58.2667	45.294	57.3904	6.36601	56.2741	15	0	-0.0610027	772.727	0	0.953721
YER178W	48.7962	29	0	-0.0862101	885.954	0.073215	0.968456	0.0784015	46.8177	29	0	-0.0930444	886.321	0.0795953	0.998791	0.0156947	48.657	49.0152	46.6367	47.316	1.97851	50.4255	33	0	-0.134018	1637.91	0.167789	0.995559	0.024247	46.7015	24	0	-0.138363	1375.7	0.122559	0.997717	0.018009	50.1777	50.7208	46.5143	46.9821	3.72396	49.4692	10	0	-0.11051	1266.77	0.146046	0.992554
YGR054W	49.9131	10	0	-0.0957747	1021.94	0.0660735	0.993673	0.0361505	46.8132	21	0	-0.112376	1052.8	0.0643352	0.997973	0.0211808	49.6115	50.0281	46.4376	47.2898	3.09993	51.4179	11	0	-0.109011	1428.41	0.192937	0.990688	0.0316466	49.549	24	0	-0.178286	2052.08	0.146797	0.995805	0.0256202	51.2729	51.5365	49.0908	49.7516	1.86888	50.4106	9	0	-0.104282	1220.43	0.131435	0.989147
YCR053W	58.5355	35	0	-0.0693309	965.036	0.015351	0.985372	0.0459566	53.6097	54	0	-0.0787956	986.023	0.0813252	0.997667	0.0200105	58.3161	58.8705	52.0229	54.1635	4.92575	54.7792	45	0	-0.064923	1090.63	0.285483	0.980319	0.0280892	54.3469	51	0	-0.0812799	960.27	0	0.992795	0.0238491	53.5058	57.5617	53.716	54.7449	0.432321	55.7224	19	0	-0.0760291	1039.47	0.0915794	0.994256
YML126C	47.6679	46	0	-0.0890639	837.002	0.0328653	0.991615	0.043108	46.2805	41	0	-0.0952564	871.386	0.0634331	0.998904	0.0151152	47.4449	47.9359	46.1067	46.5618	1.38744	50.0257	46	0	-0.13459	1593.69	0.154617	0.994621	0.0273223	46.1423	32	0	-0.186983	1791.9	0.111313	0.996933	0.0222234	49.8068	50.2771	46.0732	46.3104	3.88332	48.3003	11	0	-0.115942	1161.46	0.0684752	0.992658
YFR053C	47.438	72	0	-0.0911494	877.246	0.0647118	0.996272	0.0283381	45.9678	88	0	-0.0803284	715.699	0.0513498	0.999597	0.00891787	47.1205	47.677	45.6059	46.5962	1.47021	48.2349	58	0	-0.185041	2105	0.181917	0.985088	0.0491506	45.3975	64	0	-0.176831	1645.47	0.114081	0.995062	0.027138	48.0247	48.3157	45.2987	45.8573	2.83734	46.7208	22	0	-0.103866	985.931	0.080168	0.984628
YNL274C	49.6237	23	0	-0.0962927	1018.6	0.0688308	0.987857	0.0511722	46.7495	29	0	-0.0855635	813.885	0.0809493	0.999325	0.0115337	49.1219	49.8942	46.5829	46.954	2.87419	51.8973	32	0	-0.16121	2049.27	0.152499	0.992678	0.0306828	48.6911	24	0	-0.179682	2028.08	0.159807	0.99692	0.0218093	51.8342	51.9989	48.5147	48.8308	3.20615	50.6005	13	0	-0.115441	1303.16	0.0927336	0.993108
YNL138W	50.4373	30	0	-0.0612341	691.765	0.0992605	0.996154	0.0247953	49.2493	21	0	-0.0625533	675.321	0.10133	0.993406	0.0339514	49.8789	50.676	49.0111	49.928	1.18801	54.9425	24	0	-0.0766531	925.564	0	0.98228	0.0355539	49.863	14	0	-0.0767569	895.217	0.147281	0.989534	0.0323065	54.3781	55.1176	49.6583	50.2847	5.0795	52.2448	11	0	-0.0907575	1164.62	0.149165	0.985811
YMR300C	46.3371	25	0	-0.0674462	605.164	0.0428029	0.997891	0.020244	46.4247	32	0	-0.0945564	875.359	0.0687555	0.999189	0.0129525	45.9868	47.2062	46.1642	46.7144	-0.0876593	52.269	28	0	-0.0841823	1005.41	0.0849891	0.980696	0.0442794	46.7901	24	0	-0.111962	1096.11	0.105496	0.995297	0.0251649	51.6679	52.6236	46.7098	46.9187	5.47886	50.8581	11	0	-0.0909776	1115.59	0.156255	0.988411
YGR124W	47.6611	22	0	-0.107443	1047.51	0.0680188	0.995956	0.0300819	46.6503	31	0	-0.0818732	800.931	0.110152	0.997931	0.0195084	47.5148	47.8655	46.3673	47.1074	1.01074	50.0043	25	0	-0.140269	1734.1	0.190977	0.996028	0.0226576	46.5571	28	0	-0.144747	1605.39	0.218262	0.995327	0.0238411	49.8692	50.1406	46.3967	46.7372	3.44718	48.9919	7	0	-0.11649	1242.88	0.100151	0.990441
YDR019C	49.6179	16	0	-0.0746759	751.647	0.0216283	0.991332	0.0420535	47.1468	19	0	-0.109272	1079.15	0.0996915	0.997446	0.0231027	49.0267	50.3578	46.6242	47.4638	2.47114	51.3978	17	0	-0.102572	1264.08	0.142564	0.995578	0.0218081	49.2313	17	0	-0.104148	1109.81	0.0902033	0.982519	0.0496143	51.1625	51.5377	47.192	49.9471	2.16647	51.0301	7	0	-0.11971	1384.4	0.0992942	0.994647
YNL085W	48.6935	12	0	-0.0756942	791.937	0.0934885	0.996242	0.0264982	47.044	26	0	-0.0772609	760.858	0.101073	0.998001	0.0194059	48.2022	49.2829	46.5936	47.4188	1.64949	49.3273	12	0	-0.127115	1659.84	0.254641	0.993174	0.0274989	46.2592	8	0	-0.135036	1424.43	0.188545	0.996168	0.0217961	49.0636	49.6052	46.0865	46.4082	3.06815	48.4546	5	0	-0.0833706	922.439	0.151201	0.988645
YOR184W	48.3235	12	0	-0.0668529	670.09	0.0681107	0.991619	0.0404249	46.8946	20	0	-0.0770961	754.313	0.100945	0.998077	0.018811	48.0105	49.0022	46.37	47.2136	1.42894	49.2826	16	0	-0.127613	1705.97	0.273274	0.992119	0.029121	47.4366	17	0	-0.160732	1914.7	0.244405	0.990864	0.0337275	49.0456	49.5603	47.3829	47.6789	1.846	50.4723	8	0	-0.0639542	732.026	0.109758	0.974255
YPL154C	54.0433	29	0	-0.053707	1034.1	0.393245	0.955968	0.0556935	52.6136	13	0	-0.0500002	812.586	0.318668	0.97628	0.047503	52.8749	58.0715	50.4918	54.845	1.42971	55.5939	31	0	-0.0307891	634.395	0.4	0.948037	0.0313817	51.3073	18	0	-0.0364071	638.93	0.4	0.939003	0.0462026	54.3965	58.4065	48.6453	54.6787	4.28662	57.8551	12	0	-0.0719047	1068.67	0.0991429	0.974598
YKL056C	48.6282	34	0	-0.0374076	589.719	0.4	0.928127	0.0712335	47.6574	30	0	-0.0773549	1171.27	0.4	0.951073	0.0662785	47.9659	49.4218	NA	NA	0.970854	50.5468	37	0	-0.15784	2070.22	0.220799	0.987175	0.0401632	47.8376	31	0	-0.162786	1769.14	0.157725	0.984969	0.0481831	50.3936	50.6356	47.7831	47.9404	2.7092	49.1324	12	0	-0.120129	1403.81	0.173705	0.983216
YDR430C	51.3218	19	0	-0.0875936	1013.97	0.0898588	0.992673	0.0364501	49.4253	23	0	-0.0650073	718.006	0.115308	0.998364	0.0163085	51.0836	51.6722	48.2968	52.354	1.89647	54.1249	21	0	-0.0803727	941.811	0	0.98929	0.0292824	50.6689	20	0	-0.107717	1245.31	0.111724	0.99444	0.025922	53.02	54.4459	50.0599	50.842	3.45608	52.2753	7	0	-0.116301	1580.39	0.1956	0.987334
YGL115W	49.3605	8	0	-0.0550387	552.969	0.029968	0.990708	0.0400488	48.3579	6	0	-0.0670415	800.285	0.216401	0.996502	0.0223443	49.0498	49.7947	NA	NA	1.00259	52.2295	11	0	-0.0596096	769.526	0.15475	0.979872	0.037509	48.2867	3	0	-0.109615	1301.98	0.214792	0.996389	0.0202651	51.5442	52.9517	NA	NA	3.94281	50.3477	4	0	-0.0757326	840.442	0.0863206	0.981246
YLR060W	49.8429	36	0	-0.0873863	914.62	0.0505574	0.990851	0.0438745	47.6401	39	0	-0.0795082	774.998	0.0686433	0.999406	0.0107661	49.4509	50.3577	47.4788	47.8312	2.20281	51.9997	35	0	-0.114444	1459.44	0.151859	0.995065	0.0230401	48.536	34	0	-0.114176	1219.03	0.117431	0.995407	0.0251556	51.8258	52.1042	48.3479	48.727	3.46364	50.322	5	0	-0.114183	1343.77	0.139295	0.962722
YER003C	49.9519	20	0	-0.0635328	686.665	0.0765391	0.99206	0.0377107	47.9872	29	0	-0.0912051	938.723	0.105062	0.998508	0.0169134	49.7377	50.4401	47.7026	48.2544	1.96473	50.718	18	0	-0.149953	1895.94	0.186202	0.995565	0.0239114	48.8098	21	0	-0.174647	1859.99	0.105197	0.995491	0.0279521	50.5941	50.8481	48.5962	48.9878	1.90821	50.3079	9	0	-0.148222	1679.06	0.106329	0.968115
YMR009W	50.4549	18	0	-0.0766945	935.991	0.16563	0.992232	0.0354685	48.1118	16	0	-0.0761461	1150.65	0.387273	0.98888	0.0322516	50.1734	50.8617	47.7304	48.6095	2.34302	50.8279	10	0	-0.138463	1812.72	0.210653	0.996729	0.019671	48.3269	17	0	-0.124455	1510.24	0.230153	0.99059	0.0334798	50.6543	51.2434	47.7815	49.1121	2.50102	49.793	5	0	-0.136015	1678.51	0.196363	0.974526
YJR125C	49.9232	16	0	-0.0770868	1163.72	0.339617	0.988882	0.0335841	48.8221	11	0	-0.0356614	566.683	0.4	0.921142	0.0700712	49.621	50.6514	47.7972	100	1.10108	52.2999	14	0	-0.0549581	997.357	0.397103	0.967269	0.0382454	48.6048	8	0	-0.0778851	1226.65	0.4	0.993011	0.0206508	51.7512	54.6014	48.354	50.9675	3.69516	52.2993	6	0	-0.0683368	1246.11	0.4	0.942081
YAL005C	50.3996	21	0	-0.0678642	938.478	0.265263	0.956569	0.0723719	46.9778	57	0	-0.0836583	854.635	0.135882	0.999638	0.00795414	49.3704	54.3039	46.7247	47.5038	3.42188	50.7243	22	0	-0.110946	1820.28	0.372714	0.980058	0.0389304	49.0901	60	0	-0.162304	1833.38	0.146656	0.993041	0.0332397	50.6053	51.1685	48.8594	49.1132	1.63428	50.2341	24	0	-0.10976	1349.67	0.179132	0.976911
YGR192C	64.1445	219	0	-0.0898351	1478.51	0	0.965732	0.0614507	61.0562	280	0	-0.0906014	1403.56	0.0374529	0.964251	0.0730832	63.3603	64.4544	60.2957	61.6081	3.08833	57.9971	234	0	-0.127468	2858.41	0.4	0.876736	0.0366961	57.2954	201	0	-0.0609415	800.225	0	0.928888	0.0537151	57.77	59.4163	56.8201	57.6261	0.701756	59.06	49	0	-0.0864946	1206.8	0	0.820085
YOL086C	49.6859	64	0	-0.0648544	722.131	0.113153	0.992196	0.03599	47.5327	61	0	-0.0805427	787.445	0.0756194	0.997818	0.0206068	49.1994	50.528	47.3441	47.8497	2.15314	51.1403	73	0	-0.141584	1905.58	0.222726	0.993801	0.0267289	48.3004	48	0	-0.132573	1452.65	0.148362	0.995482	0.0251787	50.7496	51.3094	48.2331	48.42	2.83999	51.6729	60	0	-0.0814607	988.516	0.119865	0.992522
YML070W	54.6488	23	0	-0.0553766	688.636	0.0393673	0.993058	0.0326495	50.7423	30	0	-0.0808459	922.537	0.0974417	0.994164	0.0319459	53.6505	55.263	50.0186	51.3533	3.90647	52.5204	31	0	-0.0503894	926.626	0.4	0.977055	0.0302648	51.7016	33	0	-0.103207	1342.28	0.177886	0.987842	0.0359963	51.068	53.3854	51.0749	51.9617	0.818829	53.1256	8	0	-0.0722083	951.2	0.142995	0.99011
YPR110C	51.4429	9	0	-0.0713615	828.455	0.0881874	0.997028	0.0225559	48.8871	14	0	-0.0975589	1068.02	0.126756	0.996176	0.0262782	50.9389	52.582	48.2558	49.3756	2.55579	52.2078	12	0	-0.0696336	882.609	0.139838	0.978767	0.0423988	49.775	17	0	-0.11743	1380.3	0.156882	0.992359	0.0316006	50.9676	52.9825	49.6982	50.0041	2.43279	50.7896	5	0	-0.100589	1253.29	0.17185	0.990392
YEL021W	49.2836	13	0	-0.0724746	739.887	0.0483329	0.993202	0.0370268	46.991	18	0	-0.10085	981.04	0.0920192	0.998644	0.0166433	48.7044	49.6679	46.544	47.1882	2.2926	51.3703	20	0	-0.118972	1474.44	0.148276	0.997131	0.018385	48.6183	22	0	-0.138224	1477.19	0.115277	0.996597	0.0225074	51.1879	51.6317	48.4445	48.7881	2.75194	50.3389	5	0	-0.11557	1297.46	0.0971365	0.991456
YIL137C	48.3926	10	0	-0.121594	1265.23	0.0997584	0.983338	0.0585823	46.5405	18	0	-0.0836175	814.193	0.110202	0.999483	0.00980038	47.4534	48.5986	46.2453	46.7807	1.8521	49.7362	12	0	-0.104436	1254.67	0.176378	0.988794	0.0362222	46.961	17	0	-0.126285	1271.53	0.123885	0.997934	0.0168735	48.6844	50.0697	46.7563	47.1296	2.77517	49.2016	4	0	-0.104198	1179.49	0.144568	0.989302
YDR129C	49.7145	39	0	-0.0800644	893.124	0.113755	0.996243	0.0258105	47.435	44	0	-0.0795311	833.249	0.140948	0.999294	0.0110287	49.5198	49.9847	47.1177	47.7597	2.27951	51.4928	43	0	-0.126482	1695.96	0.209017	0.991873	0.0297718	49.2708	36	0	-0.116736	1359.55	0.166228	0.995277	0.0243624	51.4114	51.5878	49.0329	49.4188	2.22203	50.4109	12	0	-0.106715	1455.82	0.254879	0.986306
YKL210W	50.3158	46	0	-0.0667838	764.801	0.115718	0.99707	0.0220773	48.1293	48	0	-0.067205	689.071	0.0963134	0.999395	0.0102834	49.4099	51.2474	47.9219	48.4745	2.18643	50.5678	33	0	-0.0664343	1132.53	0.4	0.972396	0.0373353	48.2406	41	0	-0.126248	1379.83	0.148304	0.995575	0.0246878	50.3641	80.89	48.1124	48.4029	2.32722	49.903	6	0	-0.10866	1293.88	0.163452	0.993437
YER110C	49.4078	41	0	-0.0644322	723.911	0.130903	0.996306	0.0240425	47.7568	39	0	-0.0610775	676.387	0.176209	0.99924	0.0104362	49.1931	49.805	47.6534	48.0931	1.65097	53.5022	46	0	-0.0770987	939.966	0.0608442	0.978216	0.0434722	50.5105	47	0	-0.0794899	1033.3	0.214932	0.990614	0.0290106	52.667	54.255	50.2115	50.9001	2.99169	52.3316	3	0	-0.104993	1354.7	0.151001	0.963244
YOL058W	51.5521	19	0	-0.0561724	598.136	0.00166486	0.993209	0.0354855	48.3686	25	0	-0.0822427	850.12	0.094676	0.998448	0.0171149	51.0524	51.8974	48.106	48.5346	3.18355	50.0921	27	0	-0.122938	1667.5	0.260022	0.983382	0.0422731	48.8951	29	0	-0.170437	1882.94	0.1344	0.993871	0.0311451	49.9303	50.2685	48.8272	49.2124	1.19693	49.3393	6	0	-0.0922982	1030.19	0.12759	0.991815
YHR163W	48.9693	12	0	-0.092918	965.987	0.0773519	0.99565	0.029445	46.1412	8	0	-0.0835398	759.018	0.062696	0.998001	0.0202082	48.4944	49.3247	45.7014	46.3701	2.82804	51.0829	11	0	-0.138342	1839.19	0.214877	0.993471	0.0276192	46.8229	3	0	-0.134703	1385.17	0.147195	0.988777	0.0405247	50.74	51.6665	NA	NA	4.25999	50.4496	8	0	-0.131674	1576.3	0.149573	0.985635
YDL229W	47.5692	108	0	-0.0840608	852.479	0.107472	0.993193	0.0366616	47.0603	131	0	-0.0928847	945.71	0.129927	0.992421	0.0384959	47.3714	47.6639	46.5059	47.4535	0.508901	49.5472	125	0	-0.162909	1906.62	0.160966	0.993872	0.0299783	46.7218	126	0	-0.17881	1826.17	0.145027	0.986809	0.0464631	49.4797	49.6434	46.4632	46.8219	2.82541	48.8869	30	0	-0.131042	1354.92	0.0754233	0.989537
YBR011C	54.2585	32	0	-0.090282	1147.59	0.073578	0.995088	0.029436	52.3199	48	0	-0.0939686	1142.12	0.0991287	0.995712	0.0280755	54.0412	54.8335	51.6843	52.5599	1.93862	55.1192	56	0	-0.117771	1431.21	0	0.991257	0.0260522	52.2547	55	0	-0.133084	1609.96	0.0971384	0.99426	0.0267003	54.4475	55.6229	51.915	52.6724	2.86452	53.154	12	0	-0.127149	1648.4	0.128268	0.990516
YDL147W	50.2532	17	0	-0.0515523	530.956	0.0192067	0.985716	0.0503037	47.0455	21	0	-0.0897125	957.784	0.170757	0.989142	0.0438721	48.4482	53.6702	46.3151	48.0028	3.20774	48.6752	17	0	-0.103716	1235.52	0.204444	0.997413	0.0170817	47.1675	11	0	-0.121123	1240.45	0.131059	0.996259	0.0224611	48.5097	48.8771	47.0483	47.3661	1.50772	48.8602	8	0	-0.0973786	1049.51	0.113973	0.993906
YNR050C	49.8822	18	0	-0.0735383	760.964	0.0381639	0.99675	0.0255311	47.4689	17	0	-0.0807229	815.89	0.108249	0.998305	0.0177502	48.8503	51.4682	47.2592	47.9564	2.41329	50.2745	25	0	-0.139436	1731.22	0.185715	0.996588	0.0209793	47.4887	15	0	-0.159297	1675.34	0.142282	0.997977	0.0174965	50.0089	50.5498	47.097	47.6397	2.78581	49.3355	10	0	-0.104659	1161.09	0.122414	0.996346
YPL106C	47.9233	56	0	-0.0698249	703.482	0.0881754	0.992616	0.0377253	47.6114	82	0	-0.0928844	998.662	0.156653	0.997474	0.0211408	47.3169	48.585	47.4926	47.8387	0.311931	48.4436	60	0	-0.111325	1310.72	0.202713	0.998159	0.0146928	45.6166	73	0	-0.138886	1358.45	0.149022	0.993997	0.0282788	48.1606	48.555	45.3699	45.7642	2.82703	47.792	17	0	-0.113982	1144.41	0.090037	0.989695
YDL029W	52.3962	19	0	-0.074314	900.82	0.0940742	0.996187	0.0256303	50.8812	16	0	-0.0846698	981.286	0.106475	0.997147	0.0224507	51.7597	52.5406	49.4146	51.2137	1.51503	54.6869	11	0	-0.0904435	1081.94	0	0.984914	0.0347959	51.799	11	0	-0.107615	1429.11	0.191818	0.989478	0.0331432	54.4471	55.011	51.1092	52.4215	2.88794	52.1361	4	0	-0.102323	1200.03	0.0729196	0.988574
YDR233C	47.7668	18	0	-0.0563251	708.927	0.274876	0.98411	0.0433249	46.7016	24	0	-0.071722	813.086	0.230445	0.996483	0.0220699	47.1397	48.4055	46.5328	46.9399	1.06516	47.0444	14	0	-0.0559821	825.989	0.4	0.969912	0.0403455	45.3001	11	0	-0.0942304	1134.3	0.3181	0.989041	0.0289642	45.7014	47.9941	45.1607	46.1927	1.74437	51.3982	7	0	-0.0540635	647.37	0.117513	0.970225
YEL047C	55.3168	35	0	-0.080729	1021.11	0.0323183	0.976368	0.0628223	52.924	26	0	-0.0959683	1193.98	0.0994733	0.99718	0.0225183	54.6309	56.2347	52.5719	53.1075	2.3928	56.779	32	0	-0.157412	2029.89	0	0.921481	0.0661756	54.8729	25	0	-0.112632	1356.56	0	0.970933	0.0515283	NA	NA	54.4583	55.4706	1.9061	55.0844	13	0	-0.112975	1740.23	0.212057	0.968524
YLR438W	54.9038	21	0	-0.0396367	498.563	0.0413903	0.989128	0.0378722	51.0057	71	0	-0.055095	632.885	0.0940888	0.998985	0.0124312	53.8891	55.5303	50.2181	51.505	3.89803	51.871	33	0	-0.0496684	890.919	0.4	0.977284	0.0306277	49.2471	60	0	-0.0755924	1196.03	0.38686	0.983883	0.0328739	50.619	52.4245	48.9402	49.4953	2.62386	52.7652	14	0	-0.0588017	731.427	0.104689	0.990917
YPL111W	52.2199	19	0	-0.0259578	283.14	0	0.87914	0.11211	52.7408	35	0	-0.093108	1110	0.0667046	0.99024	0.0442642	43.0041	59.3881	52.0675	53.1652	-0.520875	56.7669	19	0	-0.12297	1585.08	0	0.949451	0.0493195	53.1798	44	0	-0.121066	1408.84	0.0278916	0.99293	0.0291319	56.654	57.0612	52.7967	53.3744	3.58709	54.0784	12	0	-0.127062	1692.93	0.122021	0.979846
YPL160W	46.7893	64	0	-0.0979892	974.576	0.119528	0.996765	0.025367	46.0407	72	0	-0.104261	1011.16	0.125736	0.999032	0.0135689	46.0257	47.2124	45.9347	46.3118	0.748604	49.7245	67	0	-0.182141	2351.42	0.23391	0.99253	0.0316183	47.2346	56	0	-0.191953	1982.65	0.135967	0.996416	0.0241211	49.5228	49.8547	47.1739	47.3055	2.48994	48.9383	19	0	-0.134456	1427.28	0.0975342	0.986827
YDR212W	47.7236	29	0	-0.0723258	732.382	0.10033	0.99872	0.0151094	47.3858	29	0	-0.0866019	860.398	0.0959677	0.99914	0.012866	47.5866	48.0176	46.9066	47.8762	0.337875	53.0047	26	0	-0.0620651	697.487	0	0.866226	0.112775	48.4562	31	0	-0.119362	1322.63	0.152407	0.996876	0.0203951	49.5304	54.6899	48.3011	48.66	4.5485	49.2081	5	0	-0.11144	1196.3	0.0977346	0.99488
YIL075C	47.5272	36	0	-0.0793653	812.868	0.117823	0.99083	0.0413206	46.5931	43	0	-0.104112	994.964	0.0913488	0.997764	0.0216042	47.0488	47.9211	46.2004	47.0253	0.934129	49.2059	34	0	-0.0922048	1128.64	0.208789	0.996885	0.0179487	45.5209	31	0	-0.0847797	753.911	0.0679171	0.982396	0.041754	48.9235	49.7149	44.2404	46.9932	3.685	48.4671	14	0	-0.0930027	978.417	0.106846	0.996026
YBR221C	49.3249	18	0	-0.0907586	936.657	0.0570258	0.96472	0.0821341	47.108	20	0	-0.0830677	819.214	0.0999153	0.999139	0.0128002	49.0537	49.5666	46.759	47.3825	2.21697	50.2498	21	0	-0.122904	1529.69	0.188489	0.997507	0.0172415	47.2064	17	0	-0.149471	1570.78	0.151794	0.995072	0.0266113	49.9936	50.4454	46.9876	47.4333	3.04349	49.0613	6	0	-0.112285	1207.34	0.10457	0.988403
YPL048W	47.0835	29	0	-0.107059	1009.3	0.0594085	0.997489	0.0236742	45.9678	16	0	-0.0763996	699.264	0.0765405	0.998478	0.017018	46.723	47.6113	45.8371	46.3487	1.1157	47.777	29	0	-0.110701	1227.43	0.176522	0.996602	0.0202285	45.3312	5	0	-0.138421	1450.95	0.215842	0.993075	0.0278497	46.9381	48.5881	NA	NA	2.44576	47.0485	9	0	-0.11008	1044.2	0.0665861	0.967201
YAL049C	60.0608	12	0	-0.0624162	900.617	0	0.977974	0.0556322	55.4653	7	0	-0.0176396	361.777	0.4	0.905903	0.0613088	58.0578	60.7444	NA	NA	4.59555	58.034	14	0	-0.052624	1063.72	0.333527	0.859343	0.0493985	53.2015	8	0	-0.0228892	431.904	0.4	0.815995	0.0643746	55.18	60.3231	49.0033	75.6897	4.83255	58.5477	10	0	-0.084395	1264.23	0.0846884	0.988795
YOR021C	47.056	9	0	-0.0600724	566.14	0.0601887	0.982728	0.0551373	48.1932	21	0	-0.0954653	1010.66	0.122447	0.996714	0.0247145	45.0902	52.389	47.3902	48.8854	-1.13718	52.793	11	0	-0.108781	1365.15	0.111649	0.995625	0.0212549	49.5878	11	0	-0.188722	2202.52	0.157225	0.99003	0.0401355	52.6195	54.2331	49.4718	49.6594	3.20517	51.9282	4	0	-0.128725	1623.15	0.144603	0.98884
YFL022C	50.1243	21	0	-0.0948753	1011.72	0.0575692	0.991796	0.0408063	48.3851	40	0	-0.0713441	715.12	0.0657515	0.998918	0.0142032	49.9854	50.4468	47.8424	48.7177	1.73923	51.8236	24	0	-0.113359	1529.77	0.203942	0.992742	0.0267565	49.027	41	0	-0.11336	1239.33	0.120561	0.997469	0.018345	51.6118	52.0608	48.8755	49.2475	2.79661	50.2539	7	0	-0.132765	1520.81	0.118122	0.986537
YOR187W	49.4597	32	0	-0.0971439	1018.94	0.0671084	0.991972	0.0410756	46.7986	29	0	-0.094745	903.818	0.0816651	0.999466	0.010424	49.3458	49.6307	46.6069	46.9661	2.66106	50.9886	34	0	-0.122946	1526.08	0.162194	0.995682	0.0229998	50.0691	26	0	-0.149197	1729.56	0.134985	0.986207	0.045302	50.8038	51.2271	49.939	50.2292	0.919512	51.4622	4	0	-0.127958	1573.22	0.13838	0.958257
YIL125W	53.1365	55	0	-0.0655849	740.713	0	0.998721	0.0152051	50.9725	47	0	-0.0564075	654.478	0.104278	0.997442	0.0198147	52.6386	53.4365	50.3401	51.7189	2.16406	53.634	71	0	-0.0902456	1106.12	0.0612203	0.983265	0.0392453	50.5091	44	0	-0.081971	959.413	0.128125	0.994044	0.0247401	53.2981	54.1177	50.2654	50.7961	3.12485	51.4916	12	0	-0.0690146	874.665	0.163179	0.991005
YCR077C	47.2044	18	0	-0.0744325	715.095	0.0722645	0.99713	0.0233766	45.8104	26	0	-0.0995518	969.69	0.138203	0.99724	0.0227223	46.9182	47.5594	45.4305	46.0913	1.39398	48.747	9	0	-0.0942107	1255.09	0.286522	0.970237	0.0536599	47.6478	14	0	-0.106064	1231.56	0.217911	0.986875	0.0388665	48.1507	49.3285	47.404	47.9416	1.09924	50.1569	3	0	-0.0553562	729.701	0.236617	0.971221
YDL195W	49.8998	33	0	-0.05559	630.332	0.121616	0.998591	0.0144915	48.4419	33	0	-0.0675325	747.689	0.152198	0.998927	0.013082	49.4897	50.6184	48.1936	48.7526	1.45787	50.4111	28	0	-0.0862658	1325.15	0.338263	0.970555	0.0501151	47.1454	19	0	-0.07732	962.59	0.285851	0.978018	0.0432229	49.909	50.8064	46.0397	48.3944	3.26575	50.4762	7	0	-0.0759908	974.626	0.205387	0.987028
YOR332W	51.2663	25	0	-0.0807373	1217.38	0.302778	0.983344	0.042097	49.1918	23	0	-0.0693905	1119.42	0.4	0.97928	0.0431674	50.9928	51.5559	48.8878	49.4221	2.07446	51.5963	26	0	-0.0671382	1191.56	0.4	0.975962	0.0355864	48.9148	32	0	-0.100641	1605.34	0.4	0.965042	0.0489579	51.292	52.2711	48.8184	49.5568	2.68143	51.5802	14	0	-0.0656124	1135.83	0.385249	0.985088
YGL253W	47.5788	41	0	-0.0957811	924.772	0.0621551	0.99668	0.0268582	46.1219	59	0	-0.0892543	810.604	0.0630969	0.998825	0.0156358	47.2575	48.0626	45.812	46.3281	1.45688	47.8662	35	0	-0.166311	2031.86	0.249856	0.990179	0.0353727	45.99	38	0	-0.166548	1631.18	0.136178	0.994757	0.0276723	47.7454	48.0301	45.8429	46.1943	1.8762	46.7607	7	0	-0.130388	1208.32	0.0562033	0.987575
YJR148W	50.1174	5	0	-0.0623226	756.313	0.172093	0.985907	0.0456818	48.7801	21	0	-0.0631095	660.583	0.0906875	0.998404	0.0166981	NA	NA	48.087	49.3393	1.33731	51.1626	14	0	-0.0920519	1423.46	0.322902	0.98412	0.0346322	49.4027	16	0	-0.0671863	824.288	0.204277	0.992986	0.0241376	51.0757	51.4853	48.5395	49.8174	1.75991	50.9848	16	0	-0.0728306	841.469	0.100052	0.991361
YHR074W	56.0264	6	0	-0.052471	658.817	0	0.981495	0.0540511	56.0792	7	0	-0.050534	750.337	0.15279	0.988123	0.0369523	NA	NA	NA	NA	-0.0527741	57.2499	9	0	-0.0875335	1147.58	0	0.934628	0.0528281	51.1524	8	0	-0.056945	950.653	0.37306	0.95764	0.0486938	56.4999	57.759	49.5801	53.3358	6.09749	54.4692	6	0	-0.0755672	1052.96	0.148307	0.977242
YIL063C	50.6756	5	0	-0.0666172	794.359	0.138555	0.982456	0.0522613	48.4515	15	0	-0.0773465	1139.99	0.362893	0.985525	0.0376681	NA	NA	48.1191	48.8779	2.22413	51.7784	5	0	-0.0465834	832.601	0.4	0.951157	0.0440802	50.635	21	0	-0.103144	1447.45	0.269195	0.990502	0.0303547	NA	NA	50.3278	51.0159	1.14332	53.0265	4	0	-0.0713264	1151.25	0.303169	0.980389
YDL143W	49.5375	20	0	-0.0761621	791.005	0.0548764	0.997233	0.0231967	46.8106	32	0	-0.0880169	835.672	0.0768359	0.999336	0.0115568	47.6558	51.1476	46.696	46.9765	2.72693	49.7841	27	0	-0.112249	1413.98	0.21299	0.997672	0.0161416	48.4916	29	0	-0.127194	1366.69	0.124636	0.998198	0.0159804	49.3225	50.074	48.3777	48.7621	1.2925	49.8138	4	0	-0.0938975	1060.47	0.121147	0.994577
YER052C	47.5732	20	0	-0.0729498	704.66	0.0628073	0.998129	0.0191559	46.866	18	0	-0.0848032	818.244	0.0894454	0.995865	0.0287952	47.3234	48.3646	46.4468	47.3253	0.707157	49.6304	13	0	-0.124107	1535.6	0.203704	0.993379	0.0286846	47.4831	22	0	-0.182567	1903.62	0.13507	0.994518	0.0298947	49.1135	49.938	47.381	47.6223	2.1473	49.149	6	0	-0.100955	1127.64	0.134936	0.985335
YCR012W	54.4028	113	0	-0.114028	1353.33	0.00250521	0.99289	0.0391413	52.1781	133	0	-0.105917	1241.3	0.0707685	0.995865	0.0283554	53.4686	54.7087	51.8851	52.247	2.2247	55.5279	145	0	-0.187356	2310.73	0	0.971406	0.0529035	54.1046	132	0	-0.140927	1650.14	0	0.988515	0.0361866	NA	NA	53.8595	54.4077	1.42324	53.7803	105	0	-0.160467	2017.3	0.0797156	0.984621
YHR174W	51.6781	126	0	-0.107937	1202.7	0.0412917	0.988275	0.0497735	50.3515	163	0	-0.105769	1130.49	0.0512006	0.996104	0.0287364	51.3761	51.9492	49.9869	50.4881	1.32654	52.7226	202	0	-0.151621	1961.06	0.14035	0.993604	0.0279326	51.0776	147	0	-0.162553	1853.29	0.0846804	0.994093	0.0300297	52.2646	52.863	50.7781	51.7235	1.645	51.6252	92	0	-0.153588	1812.73	0.0967527	0.963199
YDL055C	48.0463	25	0	-0.0943629	908.599	0.0410197	0.987435	0.0549302	48.1806	28	0	-0.096687	1002.07	0.104072	0.998561	0.0167107	46.333	48.33	47.7985	48.4314	-0.134275	50.1406	44	0	-0.140679	1644.07	0.139506	0.995961	0.0238322	47.0926	33	0	-0.121549	1291.31	0.165	0.989331	0.0380497	49.936	50.2384	46.8739	47.3039	3.04798	49.0721	12	0	-0.104928	1484.61	0.319221	0.975723
YPL231W	51.097	161	0	-0.0842546	946.047	0.0698966	0.992287	0.0386132	48.4868	181	0	-0.0781446	806.863	0.0892352	0.999262	0.0117057	50.8466	51.3379	48.4059	48.6578	2.61018	51.8508	185	0	-0.16084	2156.61	0.197963	0.980331	0.0490616	50.465	174	0	-0.166186	1961.88	0.137096	0.991814	0.035549	51.7736	51.9512	50.3979	50.5847	1.38587	50.3074	43	0	-0.143987	1611.66	0.0955748	0.986275
YKL213C	52.3395	13	0	-0.0457649	509.874	0.0164648	0.982443	0.0535176	52.9662	15	0	-0.0503482	625.153	0.096236	0.998065	0.0163265	43.0861	55.1266	51.3595	54.5402	-0.626674	57.87	10	0	-0.0559533	749.535	0	0.924371	0.0529665	54.1486	6	0	-0.053658	872.409	0.278645	0.95133	0.0473419	55.6628	59.5261	NA	NA	3.72133	55.1631	4	0	-0.126194	1920.35	0.200138	0.978215
YPR145W	47.5031	41	0	-0.0883449	845.67	0.057061	0.997443	0.0233984	46.3772	62	0	-0.0906889	847.649	0.0795337	0.998704	0.0161878	47.3455	48.2685	46.2582	46.4531	1.12584	49.0602	37	0	-0.160654	1911.46	0.190824	0.987213	0.0437994	47.3348	49	0	-0.168192	1739.05	0.133209	0.997334	0.0203542	48.8859	49.2137	47.2569	47.3976	1.72537	48.2599	4	0	-0.120527	1318.18	0.148193	0.986886
YPR033C	46.612	22	0	-0.0997264	917.982	0.0558721	0.995617	0.0313362	45.7759	21	0	-0.11657	1043.83	0.0639642	0.998804	0.0162459	46.0483	47.1148	45.6192	46.0441	0.836109	49.7302	23	0	-0.103936	1302.32	0.210506	0.994951	0.0233969	47.1176	29	0	-0.177017	1862.18	0.155849	0.996817	0.0219429	49.1123	51.8143	47.0102	47.2321	2.61264	47.8876	4	0	-0.0985404	1013.85	0.108449	0.978323
YDL185W	50.564	59	0	-0.0673433	705.574	0.0239003	0.998095	0.0190756	49.265	74	0	-0.0738097	783.207	0.0850998	0.999328	0.0110814	50.3433	50.9511	49.1257	49.4898	1.29899	52.1913	73	0	-0.106113	1327.97	0.12936	0.995461	0.0221197	49.8527	95	0	-0.113972	1357.51	0.165373	0.994553	0.0261457	52.0191	52.2813	49.7235	50.0073	2.33864	51.5196	8	0	-0.107921	1270.53	0.0981648	0.993257
YAR007C	50.0644	13	0	-0.0494371	507.059	0.0225083	0.987053	0.0453366	49.4442	24	0	-0.0797899	844.718	0.0763078	0.995636	0.0290032	49.6189	51.0936	49.3197	49.6333	0.620219	52.2017	15	0	-0.092757	1249.42	0.190782	0.984835	0.0376408	50.5953	22	0	-0.102975	1172.42	0.100648	0.989552	0.0359183	51.5015	53.1834	50.3499	50.7681	1.60637	51.7438	4	0	-0.114043	1544.07	0.209001	0.979999
YCL057W	48.529	17	0	-0.0828545	842.01	0.0730375	0.993488	0.036644	47.0619	20	0	-0.0901664	881.968	0.0942856	0.997932	0.0201667	47.9641	49.0021	46.6405	47.3134	1.46709	51.2101	12	0	-0.133741	1719.78	0.18424	0.994683	0.0250999	49.721	24	0	-0.129428	1501.94	0.147852	0.998653	0.0133044	51.1054	51.744	49.4893	49.8512	1.48908	50.4236	4	0	-0.115494	1443.32	0.186186	0.982857
YJL034W	49.5304	44	0	-0.0620061	701.985	0.133217	0.995316	0.0270526	48.0265	51	0	-0.0730888	770.545	0.124867	0.998155	0.0179607	49.1518	50.1799	47.8156	48.5159	1.50393	49.3996	46	0	-0.0771837	935.978	0.195054	0.990872	0.0296239	47.3746	56	0	-0.1088	1182.79	0.174203	0.988948	0.0374415	48.9518	49.769	45.7969	47.6727	2.02503	48.0574	10	0	-0.0758733	753.727	0.0700601	0.976047
YNL055C	47.6488	20	0	-0.0856384	846.673	0.0814214	0.944432	0.111166	45.8057	21	0	-0.0871975	783.459	0.0659122	0.997626	0.0222045	47.1988	48.2133	45.3414	46.1652	1.84303	46.4507	19	0	-0.0626788	736.249	0.265249	0.958667	0.0546668	44.0531	9	0	-0.106721	957.031	0.134359	0.98736	0.0343569	45.6589	46.9879	43.8653	45.3116	2.3976	49.2119	12	0	-0.0590231	577.375	0.0097038	0.975344
YMR318C	50.1793	22	0	-0.0712604	753.353	0.0472947	0.993951	0.0341434	49.2609	17	0	-0.0858818	886.651	0.0598145	0.998243	0.0188182	49.3281	51.1638	49.0078	49.6052	0.918353	52.2315	15	0	-0.116332	1641.08	0.226438	0.995126	0.0212753	50.4082	20	0	-0.112174	1297.67	0.121398	0.994647	0.025584	52.1187	52.7139	50.1846	50.8664	1.82336	51.6528	9	0	-0.122141	1467.39	0.111688	0.991862
YLL026W	49.3191	77	0	-0.0795185	857.618	0.0978788	0.98983	0.0446274	47.8146	65	0	-0.081729	866.52	0.137462	0.998898	0.0138531	49.095	49.4519	47.5482	47.9769	1.50452	50.0128	106	0	-0.105163	1355.67	0.223869	0.997558	0.016001	48.3308	60	0	-0.124949	1415.21	0.175068	0.998559	0.013562	49.9198	50.1492	48.2413	48.423	1.68202	49.258	8	0	-0.110161	1184.31	0.0972357	0.992169
YBL099W	50.1451	62	0	-0.0679126	706.675	0.0333987	0.989556	0.0456175	50.5903	57	0	-0.0616558	650.348	0.0294408	0.998384	0.0169382	49.8667	50.5426	50.0804	51.0261	-0.445167	54.2736	83	0	-0.084236	992.511	0	0.992506	0.0248435	50.8924	68	0	-0.0750632	817.016	0.0481618	0.968697	0.0586332	54.0605	54.4479	50.2965	51.4059	3.38116	55.0086	19	0	-0.146019	2030.63	0.129636	0.969439
YHR019C	47.2017	41	0	-0.109849	1040.18	0.0588365	0.991273	0.0454905	45.9946	60	0	-0.109229	981.714	0.0584898	0.999209	0.0131208	46.7291	47.4716	45.9165	46.1332	1.20705	49.185	38	0	-0.117843	1390.08	0.179672	0.998324	0.0144555	47.9531	35	0	-0.147011	1530.45	0.116461	0.995771	0.0257919	48.9216	49.3739	47.7729	48.0525	1.23181	48.685	18	0	-0.0961696	1015.58	0.102212	0.994173
YDL078C	49.1793	20	0	-0.0686168	685.795	0.0320306	0.983076	0.0575602	47.2548	14	0	-0.0886639	849.287	0.0675104	0.999064	0.0137555	48.6578	49.5792	46.9283	47.8436	1.92454	50.9904	34	0	-0.143167	1795.47	0.170719	0.996906	0.0198942	49.6506	31	0	-0.141856	1542.64	0.0932437	0.997092	0.0211151	50.8042	51.0996	49.2082	49.8833	1.33977	50.0664	13	0	-0.11118	1329.65	0.161614	0.991513
YLR264W	43.3145	17	0	-0.0660176	541.41	0.084919	0.992243	0.0361708	43.4131	27	0	-0.0819729	768.763	0.196141	0.984225	0.0502269	43.2295	47.6217	42.4221	44.0695	-0.0986717	50.386	23	0	-0.0624255	1056.55	0.4	0.913259	0.0770498	46.5204	37	0	-0.129369	1576.9	0.289814	0.984617	0.0387514	47.8246	51.6602	46.382	47.3902	3.86565	48.4842	5	0	-0.0424321	664.971	0.4	0.964546
YER080W	46.0818	32	0	-0.0825193	764.288	0.082898	0.995725	0.0293152	46.4189	13	0	-0.0914625	898.364	0.122515	0.997551	0.0216949	45.6778	46.6872	46.1631	46.779	-0.337048	48.3526	25	0	-0.119705	1427.48	0.215769	0.995894	0.022114	45.5528	7	0	-0.147417	1479.49	0.172959	0.99084	0.035018	48.0654	48.9903	NA	NA	2.79975	47.7189	9	0	-0.111613	1136.81	0.105731	0.986836
YHR025W	57.1741	21	0	-0.0638227	834.513	0	0.985277	0.0481447	58.2478	32	0	-0.046661	633.245	0	0.985226	0.0447355	54.138	57.8533	56.439	59.2676	-1.07369	57.2958	29	0	-0.0905029	1188.41	0	0.944001	0.0473368	53.6957	40	0	-0.0522954	914.418	0.340433	0.956998	0.041954	56.9847	57.6419	50.1863	56.6256	3.60002	56.62	3	0	-0.115622	1618.78	0.0840891	0.980138
YNL243W	49.0392	18	0	-0.0572583	642.676	0.142974	0.997591	0.0188517	47.2826	15	0	-0.0747049	824.007	0.189262	0.998527	0.0150982	48.1705	50.1457	47.0081	47.8815	1.75664	49.3436	10	0	-0.0672763	1017.35	0.355962	0.974279	0.0426699	47.394	5	0	-0.094346	1142.99	0.258368	0.977674	0.0485864	48.5439	50.0821	NA	NA	1.94967	49.4667	3	0	-0.098739	1242.12	0.221942	0.948677
YGL037C	50.4526	14	0	-0.0751317	797.691	0.0410055	0.99561	0.029401	50.6757	25	0	-0.0721669	828.008	0.104712	0.99923	0.0113095	49.6327	51.1778	50.1495	51.0943	-0.22305	54.0092	15	0	-0.0959367	1119.39	0	0.984742	0.0379752	50.8614	30	0	-0.0943463	1229.21	0.20579	0.994219	0.0238477	53.5215	54.2791	50.6673	51.1059	3.14784	51.4642	7	0	-0.0925459	1074.27	0.0873259	0.992106
YGR185C	46.6904	21	0	-0.0980545	909.992	0.0603948	0.997085	0.025386	45.6898	32	0	-0.112182	1024.39	0.0855561	0.998826	0.0156465	46.3113	47.4532	45.3787	45.9414	1.0006	47.3202	27	0	-0.107389	1201.14	0.199208	0.997606	0.0164044	45.5651	19	0	-0.173157	1631.6	0.118643	0.997557	0.0189668	47.0836	47.8265	45.4987	45.7241	1.75508	46.0225	9	0	-0.0979348	927.373	0.105291	0.991447
YDL215C	53.8287	51	0	-0.086145	1025.08	0.0260009	0.995769	0.0284891	51.3265	15	0	-0.0558034	640.649	0.0821247	0.996648	0.0230986	53.4433	54.0307	50.7679	52.0967	2.5022	55.5891	55	0	-0.107637	1330.45	0	0.95684	0.0565073	54.4257	15	0	-0.0545105	645.875	0	0.962338	0.0477965	55.2179	55.7452	53.5861	56.6653	1.16342	54.5777	24	0	-0.144391	1873.82	0.0818707	0.98832
YGL252C	57.2831	13	0	-0.0542021	711.424	0	0.985225	0.046324	54.8729	13	0	-0.0395504	513.857	0.0729912	0.99465	0.02527	55.951	58.0062	50.8627	61.203	2.41019	53.1608	11	0	-0.0528798	973.912	0.386219	0.979008	0.0284696	51.611	20	0	-0.0528408	820.388	0.31373	0.980231	0.0315862	52.495	53.9384	50.6967	54.2658	1.54983	54.4102	4	0	-0.0629263	780.525	0.0453029	0.979037
YBR078W	48.6866	7	0	-0.0319539	504.953	0.4	0.984443	0.0321708	50.9446	7	0	-0.0195799	338.779	0.4	0.905515	0.0673697	NA	NA	NA	NA	-2.25804	53.3182	8	0	-0.0354281	671.44	0.4	0.913984	0.0509352	50.843	6	0	-0.0406527	700.585	0.4	0.904507	0.0615655	51.8241	55.1617	NA	NA	2.47511	58.6505	9	0	-0.0252087	578.099	0.4	0.872078
YDL178W	56.4484	10	0	-0.0775307	1020.34	0.0315158	0.987352	0.0463076	55.1548	13	0	-0.0693684	925.041	0.087513	0.991388	0.0362961	54.9408	56.938	53.8408	55.7844	1.2936	56.8995	18	0	-0.0575689	745.53	0	0.867099	0.0775784	54.4456	15	0	-0.0938684	1113.03	0	0.989322	0.0298576	56.1422	57.7673	53.6747	55.6809	2.45386	53.8343	7	0	-0.0945019	1219.3	0.101517	0.9851
YNL004W	50.1258	14	0	-0.0886564	1238.58	0.280601	0.979307	0.0492439	49.9729	21	0	-0.718682	11965	0.4	0.900758	0.0897283	49.5035	50.4705	49.8057	50.7519	0.152942	51.132	9	0	-0.0885419	1241.76	0.254315	0.979186	0.0428649	49.7616	14	0	-0.0997776	1411.01	0.29959	0.980745	0.0427196	50.529	53.6953	49.0066	51.4293	1.37043	50.2581	5	0	-0.0913114	1167.07	0.209505	0.987542
YNL064C	47.8645	10	0	-0.0731433	732.903	0.0854336	0.993028	0.0368211	47.5318	23	0	-0.0877794	887.704	0.106381	0.999579	0.00889416	47.1263	49.379	47.2819	47.7329	0.332714	49.6644	11	0	-0.0733251	959.994	0.246412	0.970447	0.0512989	46.788	7	0	-0.106674	1151.66	0.188917	0.991217	0.0321604	48.8714	50.4392	NA	NA	2.87636	48.6727	4	0	-0.0820253	859.916	0.0960943	0.993907
YGR094W	48.4005	58	0	-0.0912248	902.34	0.0526677	0.992093	0.04202	46.9367	75	0	-0.112498	1075.08	0.0778691	0.997959	0.0207834	48.0252	48.6382	46.6772	47.2761	1.46378	50.9748	76	0	-0.14672	1897.33	0.196255	0.995713	0.0228593	49.4364	74	0	-0.186665	2111.26	0.135684	0.99638	0.0242017	50.8423	51.0705	49.3481	49.5836	1.53845	50.03	22	0	-0.112882	1235.2	0.0850299	0.987656
YMR079W	49.3451	23	0	-0.0827323	857.287	0.060068	0.996839	0.0254108	48.0603	22	0	-0.094395	973.839	0.104439	0.998113	0.0191711	48.5969	49.6419	47.8513	48.1951	1.28476	50.5599	30	0	-0.129421	1617.64	0.181925	0.996338	0.0209816	49.3455	27	0	-0.165155	1847.41	0.129271	0.992959	0.033677	50.4115	50.8168	49.2428	49.4709	1.21442	49.7763	6	0	-0.122319	1367.18	0.113306	0.984268
YHR183W	47.595	51	0	-0.0983747	932.372	0.0439567	0.997072	0.0258073	46.6701	57	0	-0.104938	990.582	0.0770497	0.998472	0.0180434	47.2047	47.8629	46.5045	46.8842	0.924941	49.8736	53	0	-0.184738	2168.86	0.152525	0.993578	0.0320983	48.2986	62	0	-0.19092	1977.85	0.0992845	0.99546	0.0284501	49.8053	49.9593	48.242	48.4606	1.57507	48.9275	26	0	-0.14081	1479.1	0.0884039	0.986125
YIL062C	51.4186	17	0	-0.0618772	915.589	0.285289	0.990095	0.0329206	50.1528	13	0	-0.0575676	915.959	0.367658	0.987235	0.0346875	50.7873	51.7133	49.6441	51.0294	1.26578	54.5337	18	0	-0.0556326	852.907	0.224079	0.978567	0.030606	51.6186	14	0	-0.0775915	1242.51	0.334442	0.975733	0.0409515	53.038	56.1352	50.6905	51.9868	2.91506	53.7292	7	0	-0.0765633	1213.95	0.271719	0.982924
YDR172W	46.3124	17	0	-0.0813966	795.547	0.1222	0.993844	0.0334185	45.9513	34	0	-0.10061	952.067	0.107451	0.997435	0.0224727	44.5481	47.3099	45.8166	46.0406	0.361093	47.8357	13	0	-0.105387	1374.76	0.298345	0.981845	0.0429642	46.4955	16	0	-0.132303	1398.47	0.181918	0.997111	0.0191047	46.5611	48.0102	46.3578	46.6407	1.34024	47.9133	5	0	-0.0729963	886.056	0.243495	0.99335
YBL030C	46.6818	28	0	-0.0856915	798.619	0.0646966	0.960991	0.093516	44.8465	29	0	-0.0870685	756.291	0.0738342	0.997907	0.0202134	46.2058	47.2624	44.5245	45.2655	1.83529	44.937	26	0	-0.0685901	847.839	0.346545	0.923453	0.070426	44.108	20	0	-0.14059	1346.32	0.187358	0.975714	0.0523341	44.2568	46.2005	43.5489	44.3299	0.828962	52.1381	10	0	-0.0532994	638.33	0.0920803	0.982929
YNR001C	56.6853	44	0	-0.0633581	814.335	0	0.988094	0.0440658	55.1598	29	0	-0.044204	537.98	0	0.995189	0.026187	55.6063	57.5987	54.0295	56.0867	1.52557	56.5853	60	0	-0.0992567	1271.24	0	0.938354	0.0572054	55.9045	34	0	-0.0563328	774.169	0.090341	0.962555	0.040529	56.1535	56.798	53.4569	56.9485	0.680887	56.1927	16	0	-0.131981	1883.37	0.114896	0.986607
YPR035W	46.7425	26	0	-0.0888018	818.385	0.0516955	0.993636	0.0377848	46.2999	26	0	-0.0866371	784.805	0.0534099	0.998769	0.0160551	46.4742	47.3256	46.127	46.7145	0.442617	49.0764	28	0	-0.134773	1613.9	0.195487	0.98265	0.0482853	46.688	27	0	-0.162238	1606.59	0.119519	0.993851	0.0312115	48.6704	49.2202	46.5609	46.7876	2.38837	47.6329	5	0	-0.116465	1166.21	0.0936581	0.989318
YJR045C	48.2483	86	0	-0.0792789	790.155	0.0657376	0.994469	0.0336752	47.5982	115	0	-0.0807818	803.744	0.0891714	0.998485	0.0169615	47.9887	48.3953	47.457	47.8341	0.650112	51.4156	112	0	-0.1526	1983.13	0.18632	0.996204	0.0214671	49.4158	113	0	-0.154871	1764.58	0.142725	0.994705	0.0273795	51.3762	51.5437	49.364	49.5546	1.99976	50.7928	13	0	-0.125655	1481.08	0.124486	0.992187
YPR036W	48.6766	21	0	-0.0834065	855.897	0.0764101	0.997935	0.0201207	47.6162	32	0	-0.0825244	818.856	0.0860029	0.999098	0.0132084	48.2475	49.1486	47.3953	47.9633	1.06039	51.1054	21	0	-0.121446	1573.84	0.19385	0.99303	0.0281655	49.7477	31	0	-0.117518	1345.49	0.135365	0.995001	0.02545	50.9621	51.2541	49.4773	50.0429	1.35769	50.9668	3	0	-0.15289	1781.28	0.10817	0.962666
YGL206C	48.4378	54	0	-0.0776085	811.761	0.102756	0.996901	0.0238241	47.5385	58	0	-0.0732151	784.62	0.156488	0.997806	0.0188676	48.2291	48.7004	47.2086	47.7938	0.899356	50.88	53	0	-0.0767804	962.989	0.174373	0.985411	0.0369909	48.0978	28	0	-0.0919494	1024.05	0.169118	0.987506	0.0377143	50.545	51.1256	47.8418	48.2893	2.78227	49.0001	10	0	-0.0798625	896.647	0.144589	0.981255
YDL140C	50.8434	40	0	-0.0807026	888.834	0.0611481	0.987841	0.0485477	49.6928	47	0	-0.0826867	908.673	0.101174	0.996669	0.0246101	50.4895	51.068	49.515	49.9192	1.1506	52.9308	36	0	-0.0863021	1076.2	0.101324	0.988787	0.0321204	50.7067	52	0	-0.108922	1288.54	0.130627	0.991646	0.031599	52.5015	54.1771	50.5255	50.8364	2.22412	51.0203	4	0	-0.125427	1455.41	0.102672	0.986891
YDL171C	45.2073	36	0	-0.0766529	678.011	0.0757925	0.99367	0.0347904	45.444	57	0	-0.0970025	891.441	0.101116	0.997707	0.0213877	44.8544	45.7732	45.1743	45.6237	-0.236704	47.5448	41	0	-0.120829	1457.79	0.250554	0.987001	0.0383319	46.22	31	0	-0.147561	1599.45	0.211646	0.997012	0.0191687	47.2857	47.9442	46.088	46.3505	1.32484	46.8136	8	0	-0.0793588	814.035	0.145412	0.984309
YER025W	50.7218	26	0	-0.0616909	638.14	0.00515785	0.997493	0.0215074	49.1635	39	0	-0.0741542	756.842	0.052726	0.997955	0.0197849	50.0246	51.2813	48.8333	49.2908	1.55832	51.6924	28	0	-0.078976	944.212	0.105996	0.990995	0.0291206	50.7968	28	0	-0.0911407	1006.44	0.0653362	0.991732	0.0316715	51.3933	52.2965	50.322	51.1896	0.895625	50.6069	5	0	-0.0721295	783.791	0.0572615	0.99021
YKL182W	49.8825	129	0	-0.0695915	725.928	0.0458452	0.990672	0.0419317	48.154	117	0	-0.0830663	829.125	0.0707571	0.99919	0.0126474	49.3694	50.4148	48.0865	48.2459	1.72854	51.6839	144	0	-0.167105	2129.32	0.161472	0.981935	0.0493456	50.2933	138	0	-0.152876	1759.85	0.12109	0.994588	0.028447	51.5712	51.7964	50.067	50.4477	1.39053	50.0869	48	0	-0.154297	1707.4	0.0931587	0.985267
YGR180C	55.2024	36	0	-0.0754364	919.511	0	0.991812	0.038418	52.4841	28	0	-0.047495	523.316	0	0.99609	0.0247513	54.7717	55.6606	50.7008	53.7624	2.71826	55.3783	44	0	-0.108581	1331.97	0	0.98022	0.0378582	54.1022	35	0	-0.0679576	795.661	0	0.964864	0.0520559	55.0595	55.624	53.5883	54.6029	1.27609	52.1816	9	0	-0.096293	1131.51	0.0731013	0.977306
YGL245W	46.29	64	0	-0.117055	1057.14	0.0509462	0.996659	0.0281264	45.5752	73	0	-0.11503	1006.56	0.050512	0.998591	0.0179042	46.0208	46.6173	45.4693	45.6699	0.714803	47.7877	56	0	-0.171035	1956.76	0.201564	0.996686	0.0213986	46.5896	72	0	-0.204881	2019.95	0.119355	0.996446	0.0243203	47.7043	47.8555	46.5454	46.6613	1.19805	46.8557	14	0	-0.107674	1055.97	0.104545	0.987926
YFR010W	47.8047	15	0	-0.0826887	842.707	0.103044	0.994119	0.0338922	47.4141	9	0	-0.0842682	859.267	0.118118	0.998327	0.0176337	47.2004	48.0932	47.0915	48.2176	0.390619	49.0014	15	0	-0.115748	1477.57	0.247611	0.996522	0.0195628	47.0968	6	0	-0.147398	1573.85	0.169055	0.993644	0.0301118	48.688	49.5263	NA	NA	1.9046	47.6941	7	0	-0.109146	1116.03	0.110145	0.987244
YBR121C	46.1165	71	0	-0.0888777	799.108	0.0538507	0.997525	0.0231025	45.6411	82	0	-0.0988895	884.859	0.0687885	0.997672	0.0220268	45.6224	46.3938	45.1584	46.0508	0.475392	48.3296	67	0	-0.142967	1593.63	0.161828	0.997817	0.0174571	47.0048	60	0	-0.192462	1886.33	0.0982793	0.995933	0.0267063	48.2016	48.5311	46.8696	47.1703	1.32479	47.5665	19	0	-0.117501	1169.5	0.0907005	0.990076
YJL068C	56.0176	3	0	-0.0516764	648.637	0	0.986639	0.0459331	56.2393	9	0	-0.0564561	732.853	0.025383	0.993117	0.0318788	NA	NA	52.9394	57.7897	-0.221674	57.3267	5	0	-0.0736828	968.588	0	0.939841	0.0478623	55.7405	5	0	-0.0482904	600.153	0	0.970055	0.0375161	NA	NA	NA	NA	1.58618	55.7268	5	0	-0.10637	1475.19	0.104303	0.938416
YDR127W	47.4978	47	0	-0.0768111	754.937	0.0818375	0.995122	0.030925	46.8699	67	0	-0.0846962	802.134	0.0721777	0.996615	0.0264458	46.8495	47.9273	46.6852	47.033	0.627876	48.257	50	0	-0.0951111	1136.17	0.220223	0.994267	0.0247187	46.3186	51	0	-0.134376	1383.58	0.166533	0.991332	0.0344256	48.1597	48.4123	45.7643	46.5031	1.93849	47.538	10	0	-0.0832529	856.647	0.121504	0.993043
YNR016C	47.5481	108	0	-0.0754127	734.127	0.071033	0.994301	0.033303	46.7424	146	0	-0.0808396	778.24	0.0921935	0.999108	0.0130289	47.3383	47.826	46.5368	46.9099	0.80567	47.0825	69	0	-0.108616	1230.55	0.217338	0.993922	0.0259323	45.6131	58	0	-0.122192	1211.01	0.160273	0.993875	0.027092	46.8342	47.2864	45.4601	46.0286	1.46931	46.9631	23	0	-0.0862303	867.784	0.12336	0.988631
YIR036C	48.3771	6	0	-0.0765637	795.272	0.0987471	0.99097	0.0419932	47.2331	7	0	-0.084812	849.331	0.108887	0.999437	0.0102202	NA	NA	NA	NA	1.14399	49.7768	8	0	-0.114924	1424.09	0.200195	0.997046	0.0184517	46.4048	4	0	-0.128095	1301.68	0.152355	0.997683	0.017234	49.5443	50.2227	NA	NA	3.372	49.4687	5	0	-0.110079	1216.93	0.11456	0.99007
YOR335C	46.1731	75	0	-0.086092	781.819	0.0609376	0.997937	0.0207098	46.3023	89	0	-0.0885173	822.713	0.0773351	0.998928	0.014701	45.8329	46.4619	46.2588	46.4376	-0.129176	46.6689	72	0	-0.158693	1771.98	0.219784	0.985818	0.0428507	45.0063	57	0	-0.14235	1328.49	0.131829	0.993355	0.0294077	46.359	46.9708	44.9247	45.1137	1.66265	46.2165	23	0	-0.0962169	907.314	0.0939605	0.987952
YML100W	50.3735	38	0	-0.0736091	783.193	0.0460474	0.993844	0.0344096	49.2106	37	0	-0.0726422	798.062	0.118284	0.998465	0.0160952	50.0427	50.5248	48.8032	49.4842	1.16292	51.5046	47	0	-0.107463	1406.28	0.189152	0.994081	0.0251378	50.2722	35	0	-0.110545	1266.21	0.117431	0.998834	0.0121264	51.3638	51.6408	50.0864	50.4164	1.23236	50.6434	22	0	-0.126487	1481.76	0.124262	0.987017
YGR162W	46.1108	48	0	-0.0735825	852.016	0.2655	0.996424	0.0213072	45.3964	48	0	-0.101916	1080.78	0.222669	0.99782	0.0182221	45.6951	46.7639	45.1046	45.7604	0.714323	49.5098	37	0	-0.0673649	1100.84	0.4	0.99197	0.021572	46.6869	37	0	-0.0864429	1256.11	0.4	0.952947	0.052268	48.9677	51.6541	46.2205	47.5928	2.82287	48.0784	5	0	-0.0381799	588.362	0.4	0.94917
YDR502C	49.2936	51	0	-0.0638936	693.899	0.105042	0.993881	0.032836	47.9986	61	0	-0.0711649	765.456	0.143232	0.997185	0.0215826	48.8975	49.5524	47.3286	48.7002	1.29499	48.4459	55	0	-0.094877	1207.38	0.26228	0.985549	0.0383584	47.7033	53	0	-0.126059	1502.3	0.236212	0.985295	0.0420893	47.8202	48.6825	47.5721	47.7807	0.742589	48.9586	7	0	-0.086721	979.242	0.150914	0.989375
YNL200C	52.4333	3	0	-0.0949988	1048.64	0.00375609	0.992528	0.0392471	51.3386	5	0	-0.0584127	673.338	0.0854201	0.994334	0.0299794	NA	NA	NA	NA	1.09474	54.9546	9	0	-0.0738794	892.466	0	0.95783	0.0534063	53.1484	5	0	-0.0623867	990.152	0.288081	0.965458	0.0440045	54.3266	55.5065	NA	NA	1.80623	55.1727	3	0	-0.0802173	1421.22	0.312752	0.927182
YPL004C	48.6444	24	0	-0.0658148	714.294	0.127889	0.994445	0.0304795	47.9029	27	0	-0.0746768	778.133	0.119123	0.998853	0.0141933	48.0259	49.4491	47.2915	49.637	0.74149	50.5677	35	0	-0.108056	1334.03	0.171509	0.992949	0.0282276	49.3327	33	0	-0.113251	1372.72	0.196864	0.996863	0.0191201	50.3689	50.7695	48.8866	50.1082	1.23503	49.5886	3	0	-0.106493	1217.77	0.139834	0.989369
YJL130C	48.3437	102	0	-0.0716148	716.161	0.0651714	0.997063	0.0235314	47.983	126	0	-0.0703131	714.452	0.0936467	0.999124	0.0125572	48.2149	48.613	47.8589	48.2159	0.360738	49.1683	76	0	-0.0843871	1079.75	0.244241	0.997052	0.0164372	47.6548	89	0	-0.107726	1114.13	0.121669	0.998509	0.0138069	48.9631	49.5356	47.3791	48.0737	1.51348	48.8022	19	0	-0.0881702	922.567	0.0895361	0.995039
YHR047C	56.2481	11	0	-0.0931582	1229.54	0.0411441	0.981173	0.0570588	54.2269	25	0	-0.0545537	688.621	0.0681746	0.987715	0.0424158	55.5408	56.8382	52.5888	54.8497	2.02117	57.9229	22	0	-0.0914908	1227.83	0	0.892663	0.0584876	57.3002	31	0	-0.0571634	750.742	0	0.934331	0.0521278	57.4623	58.3138	56.0852	57.8277	0.622619	55.6932	21	0	-0.107518	1573.43	0.152191	0.971272
YLR258W	54.611	19	0	-0.0593833	708.409	0	0.99474	0.0296925	55.1635	23	0	-0.0422344	514.079	0	0.990415	0.0365119	54.1395	55.4391	54.3709	55.5668	-0.55253	56.3013	30	0	-0.0600527	761.428	0	0.968693	0.0381176	52.4367	18	0	-0.0472558	866.234	0.4	0.935532	0.051056	53.9102	56.8147	50.6113	56.0257	3.86452	55.3097	14	0	-0.0927427	1372.51	0.173149	0.978356
YGR155W	49.5973	60	0	-0.0799968	822.925	0.0434919	0.99018	0.0461886	49.4964	68	0	-0.084229	936.918	0.119019	0.997321	0.0219994	49.0804	50.0614	49.0954	49.8329	0.100931	51.1614	56	0	-0.0966492	1157.86	0.126046	0.992951	0.0281034	49.8353	60	0	-0.10586	1158.51	0.0922513	0.990539	0.0356091	50.8714	51.3512	49.4097	50.1714	1.32618	51.2361	30	0	-0.10013	1183.97	0.111957	0.992767
YGL009C	47.1863	18	0	-0.0716786	685.777	0.0691091	0.99755	0.0218257	47.403	25	0	-0.117397	1177.29	0.103714	0.996844	0.0255717	46.6133	48.3889	47.0104	47.6314	-0.216703	47.8547	18	0	-0.110302	1288.39	0.215769	0.992856	0.0285472	45.3592	13	0	-0.124344	1237	0.172725	0.994541	0.0252753	47.4765	48.6161	45.0825	45.7808	2.49545	47.3686	10	0	-0.0915039	954.806	0.139867	0.99048
YDR304C	54.4649	6	0	-0.0611897	778.396	0.0672373	0.983614	0.0485106	53.1768	9	0	-0.0636833	948.054	0.240203	0.980057	0.0491199	NA	NA	50.0231	54.1302	1.28808	56.8487	7	0	-0.0901697	1165.63	0	0.917341	0.0649649	56.7924	5	0	-0.0918803	1185.39	0	0.95787	0.0458578	NA	NA	NA	NA	0.056322	54.9688	6	0	-0.0968343	1563.2	0.251301	0.940485
YHR009C	57.0089	24	0	-0.054217	704.825	0	0.986163	0.0451136	59.0211	19	0	-0.0376327	524.372	0	0.959773	0.0655456	56.1028	57.9954	56.6424	61.082	-2.01218	56.7073	18	0	-0.0682634	878.063	0	0.970384	0.0370332	51.353	18	0	-0.0344512	605.682	0.4	0.860701	0.070031	54.6819	57.2455	49.0663	53.72	5.35429	55.1045	4	0	-0.0792487	1139.36	0.155179	0.980557
YGR061C	47.8363	59	0	-0.074492	728.516	0.0640631	0.992299	0.0399074	47.8311	63	0	-0.0799321	795.42	0.0803869	0.995558	0.0298799	47.4217	48.0758	47.662	48.0508	0.00526047	47.4313	52	0	-0.117357	1399.17	0.245203	0.991559	0.0308204	46.3291	42	0	-0.127887	1260.36	0.128837	0.996113	0.0229783	47.2928	47.6134	46.1766	46.4829	1.10213	47.0905	14	0	-0.0983696	955.356	0.0866826	0.993147
YPL262W	50.3431	31	0	-0.095885	1016.48	0.043707	0.987338	0.0520558	48.5329	31	0	-0.0788288	802.824	0.074881	0.996672	0.0253873	49.6615	50.9071	47.9673	49.5914	1.81019	51.568	34	0	-0.163596	2097.95	0.170536	0.99349	0.0290164	50.7741	25	0	-0.147698	1730.22	0.119725	0.988932	0.0403661	51.4461	51.6729	50.3656	51.0234	0.793918	50.4363	14	0	-0.13756	1549.77	0.0968246	0.981707
YPR108W	47.7432	16	0	-0.0735947	724.282	0.0735502	0.998396	0.0175558	46.7786	15	0	-0.0675819	643.394	0.0805918	0.998167	0.0183337	47.4066	48.1528	46.1991	47.736	0.964587	48.6431	13	0	-0.0986215	1237.41	0.24567	0.986168	0.0387648	47.3192	13	0	-0.112588	1267.22	0.204252	0.993434	0.0279338	47.9116	48.9668	46.795	47.8231	1.32398	48.449	4	0	-0.0877308	947.417	0.130556	0.993075
YIL078W	46.2649	54	0	-0.104477	953.723	0.0620861	0.998015	0.020946	46.2129	78	0	-0.0956465	881.382	0.0729738	0.997877	0.0211757	46.044	46.6602	46.0337	46.572	0.0519524	49.0708	63	0	-0.12278	1512.73	0.218239	0.994732	0.0253182	47.3805	64	0	-0.161032	1639.34	0.11793	0.994945	0.0284526	48.8164	49.2807	47.2287	47.4478	1.69032	47.5789	11	0	-0.100615	1021.97	0.108514	0.993854
YHL021C	45.812	14	0	-0.0759877	676.725	0.0573514	0.998564	0.0168235	46.2635	11	0	-0.0844429	851.361	0.150845	0.995294	0.0289869	45.456	46.6531	46.0234	46.6688	-0.451496	47.7749	13	0	-0.164096	1857.48	0.193446	0.992302	0.0329662	45.6122	6	0	-0.159454	1822.36	0.271849	0.994275	0.0246856	47.684	47.9671	NA	NA	2.16277	46.4666	5	0	-0.122938	1160.77	0.0852911	0.985612
YCL040W	45.8598	38	0	-0.0644346	565.661	0.0417299	0.996606	0.0253236	46.3759	28	0	-0.0825336	779.35	0.0889471	0.996967	0.024583	45.4329	46.6972	45.8845	46.7138	-0.5161	47.4146	38	0	-0.138697	1576.68	0.208944	0.987695	0.0400383	46.0016	23	0	-0.150829	1516.69	0.158228	0.992362	0.0325998	47.065	47.5928	45.7888	46.3814	1.41292	46.4329	9	0	-0.0930346	910.662	0.118953	0.991245
YJL014W	48.3913	27	0	-0.0748263	745.122	0.0593643	0.997968	0.0198498	47.7316	27	0	-0.0816724	840.756	0.114728	0.998908	0.014143	48.2622	48.8024	47.4376	48.0088	0.659743	49.6188	29	0	-0.107796	1312.88	0.191402	0.997029	0.0184909	48.5854	29	0	-0.119796	1310.66	0.136974	0.995619	0.02425	49.3984	50.0091	48.4355	48.7353	1.03342	49.2664	4	0	-0.106856	1153.44	0.100577	0.994244
YMR108W	46.887	26	0	-0.0761425	705.094	0.0503918	0.997897	0.0207248	47.3035	32	0	-0.0794053	778.696	0.0872979	0.998155	0.0188094	46.6898	47.3295	46.6233	47.7532	-0.416576	47.0586	25	0	-0.102414	1123.09	0.192239	0.994386	0.0250079	45.8744	20	0	-0.123928	1301.09	0.198202	0.989294	0.0357436	46.8721	47.336	45.7656	45.9988	1.18416	47.3107	13	0	-0.0878599	879.493	0.105588	0.969024
YPR074C	56.4878	43	0	-0.0703167	897.487	0	0.974871	0.0650913	55.9468	53	0	-0.0774749	1030.34	0.0585631	0.988019	0.0439466	55.5915	57.2049	55.6435	56.5214	0.541009	57.3497	56	0	-0.149185	1962.67	0	0.882618	0.0703493	56.3731	57	0	-0.0906232	1151.98	0	0.908592	0.0696059	NA	NA	55.7191	56.6994	0.976579	56.0254	13	0	-0.148979	2198.32	0.14913	0.961426
YMR229C	45.3339	34	0	-0.0776733	718.413	0.111202	0.997025	0.0227375	45.8296	64	0	-0.0941739	903.489	0.124292	0.99927	0.0116608	44.9351	45.8553	45.6664	46.0451	-0.495699	44.8723	15	0	-0.0950939	1203.11	0.363404	0.953023	0.057589	44.1935	12	0	-0.138438	1391.54	0.222792	0.982538	0.0427334	43.8843	45.6892	43.4455	44.4253	0.678802	48.2002	3	0	-0.059979	622.866	0.105127	0.989036
YLR354C	48.4977	53	0	-0.0857215	873.73	0.0769725	0.996448	0.0269838	47.6081	43	0	-0.0784582	774.057	0.0810611	0.99905	0.0134471	48.2597	48.7297	47.294	47.896	0.889642	49.9981	63	0	-0.127643	1614.15	0.209282	0.995235	0.0236863	49.7191	56	0	-0.138543	1596.53	0.141946	0.994178	0.0285987	49.9174	50.0795	49.6516	49.891	0.279014	49.359	37	0	-0.111885	1234.16	0.116529	0.987594
YGL105W	46.0307	34	0	-0.114632	1022.03	0.0493958	0.992102	0.0438909	45.9939	36	0	-0.123853	1124.96	0.0683999	0.998955	0.0152405	45.7637	46.6583	45.8482	46.2495	0.0368715	48.3499	27	0	-0.159438	1867.7	0.201758	0.994544	0.0274595	46.6124	24	0	-0.211207	2120.02	0.134173	0.995778	0.0263603	48.0481	48.9364	46.5006	46.6787	1.7375	46.4868	7	0	-0.123495	1143.73	0.066646	0.939284
YDR238C	47.7567	28	0	-0.0754634	774.77	0.111428	0.993293	0.0350037	47.0334	30	0	-0.0724448	734.511	0.127267	0.999159	0.0120231	47.2181	48.2172	46.9219	47.2114	0.723355	47.4302	20	0	-0.0737093	861.386	0.229994	0.991344	0.0272055	46.7119	24	0	-0.124893	1407.77	0.225678	0.988234	0.0372889	47.1965	48.0833	45.7737	46.7842	0.718294	48.7777	4	0	-0.0739608	804.145	0.124674	0.986297
YOR198C	44.0502	57	0	-0.102469	1089.22	0.269816	0.972235	0.0604831	45.0204	61	0	-0.108125	966.51	0.0930179	0.999206	0.0126976	43.7612	44.3642	44.7658	45.1886	-0.970183	48.2353	64	0	-0.0990974	1537.1	0.4	0.982708	0.0349063	45.9144	50	0	-0.173953	1737.54	0.155778	0.997629	0.0183334	47.9116	48.5316	45.7978	45.9608	2.3209	45.8865	22	0	-0.0899565	1132.22	0.330833	0.986404
YGL207W	46.4058	20	0	-0.0779086	715.762	0.0623903	0.997386	0.0230127	46.2998	34	0	-0.0924304	877.681	0.0969812	0.99843	0.0177043	46.1127	47.0924	46.159	46.7016	0.106035	47.224	20	0	-0.119991	1428.29	0.250591	0.992502	0.0291204	45.5359	13	0	-0.143583	1495.17	0.203511	0.988096	0.0388877	46.773	47.4294	45.0453	45.7941	1.68809	45.0492	3	0	-0.090678	814.166	0.0958866	0.990998
YGL137W	49.5022	24	0	-0.052702	569.047	0.0922062	0.995916	0.0256802	49.2075	43	0	-0.0582413	636.831	0.114213	0.998726	0.0142489	49.0232	50.1832	48.9666	49.58	0.294686	49.667	22	0	-0.0735998	912.541	0.20417	0.984751	0.0377088	48.1813	26	0	-0.109308	1250.69	0.18844	0.993821	0.0274361	49.2445	49.9015	47.8415	48.431	1.48573	49.166	3	0	-0.0769774	868.442	0.142939	0.989381
YIL041W	48.2491	26	0	-0.0879977	1011.76	0.190104	0.994464	0.0299255	47.7474	21	0	-0.0748204	795.906	0.14273	0.99205	0.0377491	47.8922	48.7093	47.163	48.3458	0.501633	48.8278	24	0	-0.0706117	888.411	0.242021	0.992797	0.0243792	46.9102	15	0	-0.101521	1080.73	0.173142	0.992639	0.0293143	48.4948	49.3825	46.651	46.986	1.9176	48.6557	10	0	-0.0781765	952.397	0.222704	0.983722
YGR285C	44.1379	27	0	-0.0963634	797.646	0.0585751	0.992862	0.0380488	45.2975	42	0	-0.111224	1006.39	0.0929362	0.997609	0.022122	43.8237	44.8799	44.8402	45.8639	-1.15951	45.1722	28	0	-0.236893	2598.01	0.255758	0.986012	0.0422079	43.3455	26	0	-0.211515	1846.83	0.139282	0.989371	0.0369736	44.9391	45.3343	43.2979	43.47	1.82675	44.3961	5	0	-0.0941659	828.452	0.103861	0.973757
YMR261C	47.6669	25	0	-0.077334	793.576	0.114323	0.997041	0.0232765	47.7716	21	0	-0.0902117	953.855	0.136664	0.998457	0.0167284	47.3701	48.1686	47.5514	47.9957	-0.104748	50.1193	24	0	-0.110359	1423.06	0.220789	0.998466	0.0127531	48.5337	19	0	-0.124762	1406.05	0.163959	0.995767	0.0238905	49.8028	50.5082	47.8675	48.8533	1.58563	49.2515	5	0	-0.12681	1584.45	0.223442	0.980859
YGR204W	46.4908	46	0	-0.0861137	863.342	0.13765	0.998224	0.0177138	46.3525	38	0	-0.0887178	817.296	0.0670949	0.999033	0.0139826	46.3269	47.0504	46.0337	46.7092	0.138294	50.1127	54	0	-0.151443	1885.83	0.193317	0.988515	0.0397736	48.5552	43	0	-0.123397	1329.17	0.124503	0.994698	0.0273609	50.0579	50.1817	48.4189	48.707	1.55746	49.3531	10	0	-0.114909	1288.52	0.131137	0.99112
YIL142W	48.7363	17	0	-0.0853935	934.135	0.131478	0.997402	0.0215614	47.8594	29	0	-0.0940826	978.811	0.119345	0.997509	0.0218145	48.5022	49.2077	47.6262	47.9645	0.876886	49.6487	24	0	-0.102946	1265.65	0.198006	0.997417	0.0169531	48.6833	33	0	-0.130203	1414.53	0.127378	0.997909	0.0172674	49.3599	50.2001	48.4775	48.7997	0.965414	48.8054	5	0	-0.116082	1257.91	0.120752	0.963266
YEL011W	55.5531	33	0	-0.0841624	1048.33	0.00894369	0.981857	0.0574291	55.0317	16	0	-0.0700621	911.555	0.0689229	0.983814	0.0498822	54.9727	56.1384	53.4316	55.9865	0.521428	56.5232	37	0	-0.137686	1759.55	0	0.9292	0.0634313	55.5796	21	0	-0.0821471	1015.04	0	0.93031	0.0669246	NA	NA	55.0552	56.3717	0.94355	55.4855	22	0	-0.134357	1927.4	0.141567	0.979062
YPR160W	48.2985	71	0	-0.0841188	854.286	0.0812063	0.995539	0.0299934	47.7683	32	0	-0.0880258	900.925	0.108213	0.999275	0.0116999	47.8817	49.2764	47.2238	48.5637	0.530246	48.173	67	0	-0.119688	1367.83	0.187763	0.995473	0.0237067	46.9515	24	0	-0.12727	1309.29	0.142865	0.997167	0.0193306	48.0328	48.3338	46.7824	47.2789	1.22147	47.5024	15	0	-0.104101	1027.11	0.0851939	0.991771
YLL024C	47.9255	131	0	-0.0905593	943.77	0.118424	0.996874	0.0245415	47.1183	85	0	-0.0914786	883.811	0.080822	0.999406	0.0108951	47.619	48.0818	47.0679	47.2391	0.807156	50.7043	149	0	-0.145142	1904	0.216073	0.997179	0.0183716	49.1386	102	0	-0.1608	1808.21	0.1411	0.994924	0.028172	50.6353	50.74	48.9743	49.1841	1.56575	49.0118	14	0	-0.127221	1417.94	0.137888	0.98349
YMR205C	47.1727	71	0	-0.0781642	747.934	0.0697803	0.997115	0.0240703	47.0233	85	0	-0.0889041	855.617	0.0809705	0.998357	0.0181895	46.9316	47.9685	46.8919	47.1619	0.14933	49.0342	74	0	-0.168231	2039.21	0.206581	0.994198	0.0280748	48.0433	82	0	-0.214078	2328.13	0.151031	0.987785	0.0464577	48.983	49.1353	47.8103	48.1046	0.990884	48.088	18	0	-0.131784	1333.05	0.0855711	0.98014
YDR272W	53.1102	15	0	-0.10261	1315.7	0.120074	0.98871	0.0457813	53.1454	15	0	-0.0529756	633.686	0.0555203	0.996904	0.0214321	52.8668	53.3341	49.9939	54.4949	-0.0351946	54.4555	8	0	-0.0921638	1093.21	0	0.993351	0.0233326	50.5418	18	0	-0.0582203	757.317	0.214478	0.977386	0.0396756	52.2026	55.3364	48.4127	56.1464	3.9137	53.1728	13	0	-0.122318	1710.94	0.191474	0.984988
YNL045W	57.6085	19	0	-0.048501	643.849	0	0.958167	0.0758472	59.3329	19	0	-0.0436154	614.173	0	0.975125	0.0544354	55.5886	59.9942	57.8699	61.2437	-1.72438	56.6763	23	0	-0.0346893	742.86	0.4	0.868196	0.050373	54.6595	18	0	-0.0221826	441.827	0.4	0.85275	0.0534012	54.3498	58.9002	52.2754	57.2129	2.01679	58.9629	8	0	-0.083996	1236.57	0.0553758	0.967845
YGR240C	47.529	87	0	-0.0956862	918.581	0.0587392	0.996443	0.0280271	46.9896	114	0	-0.0931099	889.675	0.0756672	0.998815	0.0155207	47.1626	47.855	46.8628	47.2017	0.539436	49.1861	105	0	-0.179635	2110.13	0.176194	0.994466	0.0291745	48.2324	101	0	-0.209206	2248.2	0.134084	0.99194	0.0376453	49.0726	49.2422	48.0959	48.4359	0.953753	48.055	15	0	-0.126912	1272.9	0.0790302	0.98251
YGR264C	46.4333	47	0	-0.088719	824.071	0.0715252	0.995971	0.0292024	46.5756	68	0	-0.0920049	873.53	0.0860743	0.998531	0.0171905	45.895	46.728	46.4785	46.6992	-0.142384	48.7407	34	0	-0.131507	1540.96	0.189036	0.99678	0.0203645	47.3859	44	0	-0.14469	1510.03	0.139384	0.996477	0.0227598	48.6704	48.9203	47.2483	47.4983	1.35483	47.8899	12	0	-0.104543	1071.89	0.105271	0.992288
YAL035W	44.9688	28	0	-0.0863457	775.024	0.0988273	0.995308	0.0297428	45.3886	48	0	-0.102032	923.062	0.0891209	0.999105	0.0134352	44.6724	45.4871	45.19	45.526	-0.419866	46.7916	19	0	-0.0806136	1014.95	0.304399	0.979638	0.0406413	45.7925	28	0	-0.131905	1421.94	0.22191	0.994391	0.0252928	45.8379	47.3656	45.3966	45.9742	0.999132	45.4113	7	0	-0.077353	746.888	0.145703	0.991548
YOR317W	47.3173	15	0	-0.0838967	826.311	0.0907126	0.988033	0.0489416	46.6785	21	0	-0.0766897	768.574	0.130349	0.998473	0.0163203	47.183	47.7803	46.2219	46.9602	0.638804	45.6204	10	0	-0.0877862	984.059	0.257352	0.984277	0.0368856	44.7862	13	0	-0.0884843	850.59	0.165371	0.980433	0.040617	43.8102	47.4225	42.6104	46.3522	0.834225	48.3934	5	0	-0.0794568	815.139	0.0868715	0.988166
YOR361C	46.4975	30	0	-0.0822204	761.477	0.0662257	0.990146	0.0449399	46.2053	34	0	-0.0924827	870.665	0.0929066	0.999357	0.0112614	45.8105	46.7154	46.0181	46.4585	0.292231	47.369	18	0	-0.0672798	724.883	0.166961	0.981189	0.0405249	45.5095	14	0	-0.108189	1075.06	0.166296	0.991644	0.0305464	47.1311	47.7674	45.2603	45.9004	1.85953	46.4834	7	0	-0.0668756	632.339	0.0859418	0.992795
YNL220W	51.8144	31	0	-0.0659947	710.922	0.00310779	0.997355	0.022588	51.9687	44	0	-0.0598932	654.949	0.0120978	0.998426	0.0165154	51.1207	52.0621	51.3391	52.6033	-0.154295	48.74	37	0	-0.113584	1263.09	0.145493	0.9965	0.021295	47.9315	33	0	-0.123507	1265.4	0.103059	0.993289	0.0317326	48.6272	48.8773	47.7973	48.0345	0.808413	48.0527	14	0	-0.0915689	923.934	0.084616	0.995075
YBR039W	50.61	19	0	-0.0722538	784.877	0.0568282	0.988789	0.0465084	49.9065	23	0	-0.0636251	677.109	0.0638524	0.998261	0.0172887	50.3993	51.0896	49.6274	50.5037	0.703449	55.4525	28	0	-0.0813467	1000.56	0	0.985106	0.0307612	54.1001	19	0	-0.0550856	644.902	0	0.952613	0.056805	55.0024	55.9096	52.6923	55.3902	1.35238	54.0521	8	0	-0.129748	1695.88	0.10589	0.984644
YNL287W	48.3935	27	0	-0.0699846	737.67	0.111259	0.993466	0.0338972	47.1836	27	0	-0.0729891	740.627	0.122391	0.999386	0.0102958	47.7518	49.5558	46.8103	47.6715	1.20991	48.0163	18	0	-0.0899067	1144.83	0.275751	0.977738	0.0473473	47.7974	8	0	-0.0949929	1071.62	0.189937	0.978526	0.05068	47.2408	48.8557	45.1526	48.2377	0.218922	47.7613	5	0	-0.0835507	848.262	0.101263	0.986363
YLR249W	45.6214	97	0	-0.0920001	818.554	0.0642983	0.997358	0.0234199	45.2036	156	0	-0.105365	960.43	0.10332	0.998064	0.0195184	45.1466	45.9226	44.9199	45.4624	0.417758	45.5157	94	0	-0.131427	1393.71	0.218563	0.993203	0.0275494	44.4383	84	0	-0.136021	1262.29	0.148818	0.984389	0.0434513	45.3247	45.8396	44.3172	44.5928	1.07739	45.6527	12	0	-0.0766479	706.031	0.0949555	0.992223
YLR044C	48.0511	152	0	-0.0796316	783.064	0.0608082	0.98829	0.050598	48.054	146	0	-0.0637966	620.118	0.0497415	0.996868	0.0244881	47.8314	48.3087	47.4936	48.5425	-0.00290137	47.7958	166	0	-0.161308	1866.17	0.210152	0.982323	0.0502466	46.5918	107	0	-0.158961	1607.02	0.141092	0.988185	0.0411653	47.6132	47.855	46.5413	46.8622	1.20395	47.0886	43	0	-0.0809872	764.168	0.0600177	0.985157
YCL050C	49.939	15	0	-0.0738128	898.612	0.180593	0.996382	0.0234967	49.8504	26	0	-0.0581173	714.553	0.191523	0.99841	0.0147573	49.4923	50.2949	49.4166	50.1544	0.0886526	49.3966	10	0	-0.099885	1236.05	0.21129	0.991574	0.0304513	48.6532	23	0	-0.0987927	1115.16	0.161175	0.974619	0.0552147	49.3194	50.2116	47.5891	50.2571	0.743371	49.1345	7	0	-0.0903354	999.22	0.126968	0.986708
YOR204W	44.1983	40	0	-0.0928218	768.182	0.0558155	0.992439	0.0401827	45.7142	44	0	-0.115212	1040.49	0.0744077	0.998263	0.0193068	43.7968	44.6208	45.6072	45.8524	-1.5159	43.8706	16	0	-0.124939	1441.18	0.332602	0.959621	0.0557033	43.209	15	0	-0.154179	1321.04	0.128397	0.9922	0.0278644	43.4692	44.3351	43.0933	43.2726	0.661532	46.3539	3	0	-0.0700571	710.808	0.152905	0.8415
YNL178W	43.9999	48	0	-0.100524	818.64	0.0490931	0.995295	0.0319905	44.6736	65	0	-0.110583	920.094	0.040555	0.998283	0.0195233	43.6541	44.2875	44.4824	44.8525	-0.673755	43.1412	46	0	-0.144325	1270.88	0.154563	0.986943	0.0351131	43.1035	47	0	-0.166904	1324.79	0.0637258	0.993457	0.0273136	42.7605	43.6638	43.0449	43.1918	0.0377697	44.8677	5	0	-0.0641811	571.511	0.095705	0.935657
YEL034W	49.4955	17	0	-0.0706966	1154.62	0.4	0.968046	0.0492095	48.5813	24	0	-0.052018	818.467	0.4	0.896786	0.0862244	48.7776	52.8359	46.8896	49.2181	0.914173	48.4038	13	0	-0.0663858	1036.92	0.4	0.971107	0.0411911	47.5724	10	0	-0.120119	1812.3	0.4	0.956877	0.055888	46.6645	49.0255	47.0833	47.7054	0.831435	49.1967	6	0	-0.047241	762.252	0.4	0.8969
YPR191W	46.9477	28	0	-0.0732168	684.386	0.0568117	0.966813	0.0856311	45.5153	17	0	-0.0778878	689.765	0.0642855	0.998373	0.0176441	46.6624	47.1197	45.3532	45.7702	1.43243	45.6039	28	0	-0.10879	1214.55	0.254864	0.973121	0.0528276	44.3466	16	0	-0.125643	1261.54	0.216534	0.97535	0.050851	45.2545	45.8352	43.3297	44.5741	1.25724	46.7325	21	0	-0.0666094	612.078	0.049336	0.990208
YHL015W	44.9793	24	0	-0.0606053	553.003	0.113111	0.996774	0.0226699	45.7046	32	0	-0.0861752	798.22	0.0979327	0.997117	0.0236448	44.4433	45.4851	45.3315	46.0702	-0.725249	47.7365	24	0	-0.0934021	1042.22	0.18312	0.994597	0.0244674	47.1513	36	0	-0.114317	1215.68	0.16374	0.995862	0.0227723	47.4016	48.012	46.7193	47.7326	0.585197	47.0025	3	0	-0.0906286	862.868	0.0718388	0.989228
YDL226C	49.6169	10	0	-0.0692532	964.925	0.29325	0.988331	0.0368558	48.5019	14	0	-0.0712342	835.975	0.198188	0.998096	0.0168103	48.3199	50.1545	48.0061	49.0579	1.11502	48.9928	7	0	-0.0525567	745.96	0.323547	0.980507	0.0337234	47.9417	10	0	-0.0815474	1014.42	0.260944	0.991671	0.0271141	NA	NA	46.8069	49.107	1.05118	51.0358	4	0	-0.0713999	967.991	0.231514	0.959595
YJL026W	55.1413	33	0	-0.0705893	878.399	0.0226248	0.991801	0.0370153	54.9109	25	0	-0.0515425	652.716	0.047604	0.996037	0.0237455	54.3736	55.9492	53.4168	56.1705	0.230462	55.4839	40	0	-0.103759	1277.67	0	0.978969	0.0377564	55.1405	28	0	-0.0763831	928.965	0	0.962015	0.0510369	55.137	55.9603	54.4589	55.8812	0.343396	53.0495	9	0	-0.114249	1469.44	0.124767	0.992881
YGR244C	46.6365	45	0	-0.0744033	688.7	0.0601185	0.99296	0.0382159	47.4023	43	0	-0.0727418	737.703	0.11374	0.991559	0.0397758	45.9573	47.3942	46.9859	47.73	-0.765853	47.6446	36	0	-0.15237	1721.56	0.196358	0.989113	0.0387729	46.6116	25	0	-0.120871	1214.07	0.134778	0.995916	0.0232919	47.5616	47.8888	46.43	46.8706	1.03295	47.3168	15	0	-0.115236	1121.11	0.0794869	0.986851
YIL109C	48.7187	24	0	-0.0777429	796.576	0.0734166	0.994919	0.0313536	47.6825	27	0	-0.0851791	865.531	0.104988	0.996688	0.0249418	48.3729	49.0532	47.3844	48.1236	1.03614	50.7925	25	0	-0.131326	1687.32	0.196822	0.993803	0.0274701	50.2227	33	0	-0.143006	1658.53	0.130059	0.990832	0.0366902	50.645	50.9653	49.8281	50.4153	0.569795	50.209	5	0	-0.103134	1178.56	0.117584	0.991048
YLR448W	44.4396	29	0	-0.0978085	827.018	0.0657536	0.980051	0.0675666	44.5666	12	0	-0.113085	962.393	0.0664591	0.994285	0.0350375	43.189	45.045	44.131	45.4041	-0.127044	42.3339	18	0	-0.162883	1438.48	0.188274	0.968022	0.0501592	42.5575	8	0	-0.180158	1471.42	0.112993	0.988564	0.0331282	42.1216	42.7663	42.2911	44.1428	-0.223526	43.348	7	0	-0.0576313	450.507	0.0384851	0.946625
YKR043C	52.3876	14	0	-0.0952607	1124.77	0.0702487	0.98447	0.055722	52.3845	17	0	-0.0940743	1103.29	0.0640634	0.997351	0.0224204	51.6606	52.9102	52.0237	52.6419	0.0030852	53.0837	12	0	-0.1185	1565.85	0.146995	0.987143	0.0364767	52.849	15	0	-0.12903	1500.25	0.0391406	0.993191	0.0296453	52.6761	53.7562	52.7376	53.0087	0.234675	52.1138	3	0	-0.117246	1465.66	0.130981	0.98201
YER055C	53.8352	25	0	-0.0230746	445.837	0.4	0.969579	0.0387105	57.92	28	0	-0.0450031	603.894	0	0.967083	0.0669323	52.6037	58.7043	55.6078	58.7885	-4.08485	59.649	24	0	-0.0941808	1340.38	0	0.902372	0.0388004	57.8728	35	0	-0.0302514	675.468	0.4	0.831173	0.0545015	56.8979	64.5086	52.0963	60.8805	1.7762	59.0303	6	0	-0.0466827	762.193	0.146307	0.804884
YJR064W	48.2721	25	0	-0.0807926	808.848	0.0689832	0.997299	0.023061	47.3932	36	0	-0.0852031	855.543	0.105241	0.999073	0.0132488	47.9536	48.5391	47.2574	47.5424	0.87894	49.6218	20	0	-0.0982327	1162.24	0.167535	0.998255	0.0140327	48.6411	26	0	-0.137059	1458.73	0.110799	0.995667	0.0257117	49.4136	50.3955	48.5159	48.75	0.980688	48.9481	5	0	-0.099514	1041.37	0.0841799	0.965296
YDR071C	48.4903	11	0	-0.0755453	775.297	0.0835486	0.995743	0.028765	48.785	10	0	-0.0715402	883.616	0.229241	0.998567	0.0139746	48.201	48.7071	48.4301	49.0879	-0.29464	49.5356	16	0	-0.0930544	1075.65	0.150899	0.990761	0.0326066	48.2145	11	0	-0.117348	1322.03	0.174628	0.989941	0.0363808	49.2026	49.9103	48.1264	48.3893	1.32106	48.6142	4	0	-0.0838896	883.806	0.102702	0.983378
YDR380W	47.0163	16	0	-0.0637866	599.316	0.0589095	0.99698	0.0236562	46.917	11	0	-0.0805317	782.891	0.0942971	0.997687	0.0211534	46.5612	47.9473	46.7529	47.1095	0.0993331	47.9796	5	0	-0.071353	849.645	0.226702	0.981938	0.040216	46.6595	3	0	-0.1012	1284.28	0.313779	0.98414	0.0372968	NA	NA	NA	NA	1.3201	45.8979	19	0	-0.0694434	660.205	0.113664	0.9859
YBR025C	47.032	30	0	-0.0935477	903.013	0.0833869	0.992258	0.0403045	46.7802	38	0	-0.120936	1175.62	0.0995182	0.99714	0.0246783	46.7061	47.4585	46.4719	47.0177	0.251802	45.9506	21	0	-0.143787	1531.38	0.206988	0.992509	0.0305545	45.4885	24	0	-0.166736	1599.12	0.137	0.99396	0.0296848	45.7003	46.0567	45.0803	45.6871	0.462135	45.7216	13	0	-0.0911342	831.604	0.0836379	0.986676
YDR074W	46.6097	49	0	-0.0918018	872.631	0.085818	0.996128	0.0281695	47.1698	34	0	-0.0925477	903.676	0.0885316	0.999578	0.00912737	45.7736	47.2742	46.9227	47.5205	-0.560133	49.5836	58	0	-0.135349	1638.78	0.187787	0.997405	0.0183036	49.2505	34	0	-0.138588	1554.65	0.135087	0.99667	0.0217598	49.321	49.7848	49.1747	49.4079	0.333084	49.293	7	0	-0.115681	1300.9	0.135736	0.986063
YGL234W	48.2015	45	0	-0.072082	735.372	0.0890363	0.998167	0.018387	47.9448	51	0	-0.0698199	702.314	0.0859048	0.999136	0.0124439	47.8624	48.7003	47.6475	48.2579	0.256712	48.4817	41	0	-0.092683	1049.23	0.169492	0.996142	0.0207461	47.4903	42	0	-0.101988	1043.74	0.118493	0.99448	0.0265512	48.384	48.8945	47.2925	47.5341	0.991387	48.2455	17	0	-0.0832522	875.131	0.114282	0.986887
YLR340W	48.0671	30	0	-0.0770007	772.506	0.0788114	0.977018	0.069348	47.7438	31	0	-0.0652295	628.356	0.0534742	0.995319	0.0295221	47.7903	48.3895	47.3527	48.5428	0.323279	49.8615	26	0	-0.112894	1503.13	0.253098	0.954171	0.0707981	49.8154	19	0	-0.154996	1843.65	0.165494	0.983739	0.0488685	49.649	50.1094	49.3538	49.9732	0.0460708	49.6504	21	0	-0.096574	1100.08	0.134354	0.980831
YHR018C	51.7084	20	0	-0.109941	1264.17	0.0698844	0.986647	0.0531708	52.1091	19	0	-0.110458	1309.98	0.0841589	0.983965	0.0586175	51.0333	52.0719	51.4942	52.8069	-0.400664	54.3788	21	0	-0.133115	1597.02	0.0140915	0.988189	0.034924	54.1056	16	0	-0.112975	1322.9	0	0.983402	0.0418453	54.2034	54.5143	52.6221	54.2423	0.273282	52.6153	3	0	-0.159447	1933.88	0.0869964	0.947105
YNL134C	52.3226	25	0	-0.0881572	1042.5	0.0739801	0.983363	0.0576496	53.011	13	0	-0.0665265	802.704	0.0683973	0.99861	0.0150234	44.8107	52.6388	51.5582	53.849	-0.688381	55.0167	31	0	-0.113024	1368.42	0	0.991487	0.0265943	53.7842	11	0	-0.0798027	968.11	0.0461887	0.990308	0.0282363	54.716	55.2505	52.457	54.2964	1.23251	53.045	12	0	-0.136506	1713.49	0.103359	0.990977
YBL045C	46.7714	18	0	-0.0733462	680.709	0.0571634	0.977501	0.06925	45.9038	19	0	-0.0735888	675.053	0.0811809	0.998544	0.0164388	45.8105	47.3038	45.6827	46.2888	0.86764	46.3336	21	0	-0.0999777	1222.96	0.297991	0.968666	0.0558579	44.4514	16	0	-0.122933	1225.85	0.207389	0.976055	0.0502823	45.9482	46.6811	43.8861	44.6967	1.88222	47.1815	16	0	-0.0607122	581.535	0.0703833	0.984529
YLL001W	47.7896	24	0	-0.0642496	665.926	0.118602	0.998193	0.0172233	46.0348	15	0	-0.0868228	900.721	0.182899	0.989831	0.0415755	47.5922	48.7158	44.4496	46.9058	1.75484	47.7505	19	0	-0.0760383	918.086	0.244622	0.982938	0.0394631	46.2641	6	0	-0.0951041	1064.33	0.234985	0.990676	0.0299322	47.0447	48.8101	NA	NA	1.48637	48.0019	6	0	-0.0707294	781.488	0.165829	0.991057
YOL064C	51.1218	11	0	-0.0854557	965.467	0.0747146	0.989723	0.0450604	51.8611	27	0	-0.077177	909.826	0.0874161	0.996462	0.0245952	50.7718	51.5962	50.77	52.3662	-0.739314	52.6966	15	0	-0.118029	1526.07	0.140907	0.995624	0.0213597	52.3312	20	0	-0.11102	1330.68	0.0860769	0.994807	0.0245459	52.5735	52.8611	51.4823	52.7466	0.365345	51.4498	3	0	-0.13088	1495.31	0.073231	0.993065
YDL145C	45.672	28	0	-0.0822687	777.868	0.117552	0.989723	0.0431868	46.3485	40	0	-0.0909404	876.208	0.10817	0.998342	0.0179079	45.1181	46.8964	46.174	46.5005	-0.67654	47.0656	30	0	-0.0779477	993.75	0.304985	0.983708	0.0362649	45.5505	15	0	-0.114772	1167.47	0.184106	0.991045	0.0316695	46.8203	47.3314	45.2359	45.757	1.51519	46.9487	5	0	-0.072622	708.366	0.0961073	0.975602
YDL168W	53.9631	10	0	-0.0870584	1073.38	0.0552669	0.993367	0.0348182	54.0443	19	0	-0.0741813	989.391	0.124035	0.988756	0.0403604	53.5831	54.4215	53.5977	54.7332	-0.0812368	55.6447	17	0	-0.0891237	1103.83	0	0.962196	0.0491864	55.2026	22	0	-0.0868622	1058.79	0	0.861204	0.114809	55.3861	55.9799	53.9907	55.3411	0.44212	54.2306	11	0	-0.111571	1532.44	0.143521	0.978584
YDR395W	48.0942	9	0	-0.0679188	683.978	0.0812595	0.996071	0.0268367	49.2159	12	0	-0.0689011	733.131	0.089424	0.99784	0.0195663	47.2435	48.4801	48.9056	49.4556	-1.12174	51.1577	13	0	-0.0897306	1188.67	0.209754	0.988929	0.0324416	50.7256	16	0	-0.103026	1331.92	0.203868	0.995335	0.0220209	50.8336	51.3904	50.2207	51.0647	0.432032	51.5303	4	0	-0.109712	1310.94	0.111092	0.993091
YJL060W	51.1076	11	0	-0.0423985	521.081	0.149887	0.989815	0.0356887	50.5965	14	0	-0.0448616	634.143	0.275582	0.992609	0.0277563	50.0297	52.0005	48.9152	51.9894	0.511069	51.8404	13	0	-0.0479342	858.798	0.4	0.97323	0.0326555	52.5989	8	0	-0.0375189	692.009	0.4	0.934994	0.046607	51.1745	52.8343	49.9671	56.6682	-0.758487	55.4634	5	0	-0.0405167	547.661	0.0896778	0.968211
YDL086W	50.3603	10	0	-0.0449684	544.319	0.161909	0.96132	0.0733744	54.2208	12	0	-0.0599747	776.896	0.0921843	0.998472	0.0148387	48.0369	61.0987	52.5918	55.26	-3.8605	55.5161	10	0	-0.0244596	502.571	0.4	0.864742	0.0527271	50.8917	13	0	-0.0772346	1009.9	0.207701	0.969422	0.0543778	52.6772	62.6644	49.3453	52.4359	4.62444	57.8111	5	0	-0.0470259	629.438	0.00122563	0.985128
YNL010W	46.8645	17	0	-0.0928563	884.574	0.0778016	0.996957	0.0253307	47.3003	15	0	-0.0976187	957.894	0.0879817	0.999107	0.0134768	46.404	47.3924	47.0212	47.7857	-0.435841	48.5489	14	0	-0.144664	1619.83	0.158001	0.998472	0.0146851	48.6202	13	0	-0.170627	1809.47	0.108354	0.997301	0.0212042	48.462	48.7861	48.3415	48.8016	-0.0713053	47.9336	5	0	-0.110531	1143.4	0.111564	0.966392
YLR180W	48.3937	17	0	-0.062877	682.611	0.137109	0.987134	0.0463687	48.2732	27	0	-0.0760537	853.739	0.169636	0.997064	0.0218898	48.1304	49.3285	47.9217	48.5774	0.12042	47.6215	24	0	-0.0983114	1278.96	0.302714	0.991797	0.0274164	47.4771	14	0	-0.117077	1372.93	0.231132	0.984612	0.0421477	47.452	47.8033	47.3961	47.5988	0.144363	47.6651	9	0	-0.0862293	850.567	0.0786888	0.990925
YDL066W	52.799	43	0	-0.0821353	928.391	0.0134722	0.992441	0.0389825	53.6284	47	0	-0.0740356	909.678	0.063726	0.986415	0.046761	52.1247	53.5654	52.5013	54.0365	-0.829454	54.5301	51	0	-0.0938332	1116.06	0	0.982892	0.0374386	54.7426	40	0	-0.0886338	1062.45	0	0.965205	0.0523884	53.9537	55.0974	54.4384	54.9702	-0.212533	54.6909	12	0	-0.143356	2004.03	0.144145	0.982011
YBR084C-A	43.227	22	0	-0.136458	1079.26	0.0549833	0.985986	0.0550956	45.0422	23	0	-0.1273	1072.27	0.0365628	0.99748	0.0245084	43.0179	43.911	44.7154	45.6638	-1.81522	41.9504	22	0	-0.232088	1982.64	0.175973	0.984236	0.0355859	42.7248	18	0	-0.202334	1593.86	0.0730895	0.995285	0.0231209	41.7547	42.933	42.6642	42.8206	-0.774372	42.9397	6	0	-0.0667108	565.401	0.129803	0.890956
YCL009C	48.1375	8	0	-0.0652593	688.434	0.121369	0.997918	0.0186517	47.507	14	0	-0.0794184	798.004	0.101555	0.998289	0.0178814	47.4885	51.8019	47.0317	50.232	0.630465	47.1078	9	0	-0.0953205	1052.25	0.19589	0.989225	0.0345502	46.1592	8	0	-0.115792	1124.64	0.122515	0.993974	0.0277142	46.7375	47.513	45.7876	46.768	0.948682	46.8847	3	0	-0.0903233	897.55	0.115161	0.981513
YIL033C	46.7575	20	0	-0.0939966	912.481	0.0991513	0.996705	0.0258749	47.3688	13	0	-0.099447	994.513	0.102518	0.997434	0.0227535	46.2628	47.4506	47.0598	47.6313	-0.611266	47.633	19	0	-0.148271	1750.71	0.231368	0.995926	0.0224104	46.5764	14	0	-0.177767	1821.44	0.153105	0.997187	0.0203578	47.4964	47.8916	46.3603	46.7642	1.05653	46.4996	3	0	-0.120249	1149.26	0.095057	0.97781
YBR031W	43.983	39	0	-0.106743	888.569	0.0704392	0.989692	0.047005	45.2313	51	0	-0.121418	1060.31	0.0628873	0.999019	0.0146841	43.7767	44.4545	44.9678	45.613	-1.24831	42.0765	28	0	-0.22771	2009.23	0.197411	0.986362	0.033359	42.4706	29	0	-0.201027	1607.82	0.0979015	0.991883	0.0286791	41.9276	42.6742	42.347	42.5544	-0.394119	43.1899	8	0	-0.0611863	518.989	0.12033	0.874369
YER069W	50.6153	6	0	-0.0491508	537.728	0.0633195	0.987998	0.0433225	53.7138	18	0	-0.035896	425.84	0.0271833	0.985845	0.0434402	NA	NA	47.194	59.7707	-3.09854	54.617	11	0	-0.104462	1246.45	0	0.960704	0.0594251	49.778	14	0	-0.0428937	708.561	0.4	0.940159	0.0499213	46.608	55.3755	45.5901	53.3703	4.83902	54.6864	4	0	-0.124375	1765.33	0.157197	0.977347
YJL123C	47.4558	16	0	-0.0654234	968.041	0.391196	0.973984	0.0481003	49.4529	16	0	-0.0521142	696.2	0.267739	0.998554	0.012659	46.8913	48.0003	49.0089	50.6405	-1.99715	49.7399	20	0	-0.0615452	992.497	0.38633	0.990683	0.0229428	48.3245	24	0	-0.0673392	1048.36	0.4	0.980058	0.0347224	49.2278	50.4654	47.7858	48.9839	1.41538	51.8568	9	0	-0.0626099	889.788	0.24312	0.979832
YBR149W	59.3715	49	0	-0.0977827	1562.8	0.117786	0.984105	0.0477659	61.1653	45	0	-0.0449307	672.378	0	0.986487	0.0367773	58.288	59.5526	59.5799	62.4335	-1.79384	61.1446	46	0	-0.0706722	1056.88	0	0.829751	0.0432565	58.7416	50	0	-0.0278501	640.658	0.4	0.824976	0.0505465	60.0489	63.0501	56.1716	60.1626	2.40299	58.992	22	0	-0.0793242	1104.21	0	0.969186
YKL060C	47.848	66	0	-0.0997633	973.084	0.0611244	0.994559	0.0344677	48.4977	78	0	-0.0995193	1027.95	0.0891739	0.997573	0.0220854	47.5554	48.1682	48.1248	48.8122	-0.649684	50.4948	75	0	-0.158671	1857.06	0.128585	0.978864	0.0546013	50.483	51	0	-0.152933	1762	0.115198	0.99437	0.0290836	50.1152	50.7191	50.2609	50.7457	0.011887	49.8418	16	0	-0.142838	1524.76	0.0691335	0.991471
YOR142W	50.6934	25	0	-0.0826052	892.121	0.0481968	0.991412	0.0415991	50.7225	16	0	-0.0871709	977.603	0.0823635	0.998101	0.0187119	50.2916	50.9368	50.2939	51.3111	-0.0291176	52.1065	25	0	-0.11933	1486.58	0.128222	0.994536	0.0253244	52.3714	23	0	-0.107584	1222.38	0.0344144	0.989706	0.0357861	52.0519	52.3784	51.8414	52.688	-0.264895	51.6654	4	0	-0.131386	1547.43	0.0934385	0.988592
YFL045C	53.6996	44	0	-0.039184	517.5	0.126624	0.99243	0.0297439	53.817	49	0	-0.0481161	565.993	0.015134	0.993629	0.0310598	49.7206	55.8514	53.179	54.9253	-0.117374	46.696	42	0	-0.0912838	1133.49	0.297581	0.989164	0.0306971	45.867	29	0	-0.0999002	1093.71	0.231359	0.992235	0.027346	46.5806	46.8424	45.7166	46.3163	0.829032	46.98	15	0	-0.0613372	622.237	0.129728	0.985124
YOR168W	46.6905	44	0	-0.108741	1026.79	0.0765119	0.994744	0.0342913	46.4383	65	0	-0.124588	1154.7	0.0692741	0.998573	0.0178628	46.309	47.1253	46.3377	46.6547	0.252219	48.7146	37	0	-0.158596	1902.14	0.208541	0.997867	0.0168883	49.2161	50	0	-0.160151	1792.43	0.134309	0.996771	0.0221275	48.5278	48.8383	49.1075	49.3337	-0.501467	47.7792	11	0	-0.132483	1390.7	0.130108	0.98481
YBL092W	44.4657	16	0	-0.0825112	686.655	0.0496468	0.992688	0.0380676	45.2187	23	0	-0.107962	929.514	0.0500266	0.999293	0.0124064	43.8563	45.6137	44.9885	45.4726	-0.75296	42.032	7	0	-0.223188	1947.37	0.19008	0.984004	0.0358303	42.6613	11	0	-0.177174	1446.72	0.108455	0.988175	0.0342913	NA	NA	42.3048	43.434	-0.629272	40.616	5	0	-0.176125	1404.35	0.172439	0.89847
YOR063W	43.5047	47	0	-0.1161	926.095	0.0509083	0.991944	0.0419689	44.9203	79	0	-0.122602	1034.38	0.0433293	0.998663	0.0174474	43.1756	43.9368	44.7942	45.1172	-1.41562	42.1332	34	0	-0.226833	2019.67	0.202492	0.98152	0.0391837	42.23	34	0	-0.233547	1792.58	0.0706131	0.993058	0.0271687	42.0416	42.6725	42.1457	42.2948	-0.0967958	40.9483	11	0	-0.14464	1205.32	0.195146	0.877334
YIL018W	43.3784	40	0	-0.123209	993.025	0.0661213	0.985162	0.057452	44.9863	47	0	-0.125373	1062.88	0.0451404	0.997921	0.0219943	42.7624	44.1019	44.6486	45.1237	-1.60785	42.0101	28	0	-0.231106	2048.11	0.20343	0.985528	0.0338605	42.224	24	0	-0.227929	1750.26	0.0712989	0.991058	0.0304909	41.9403	42.1291	42.1586	42.3331	-0.213982	40.8003	3	0	-0.103461	812.592	0.152208	0.894339
YJR123W	44.8536	28	0	-0.0908817	778.228	0.0602218	0.981311	0.0659481	45.0846	50	0	-0.0991199	852.674	0.0548626	0.998574	0.0172431	42.0565	44.9833	44.9548	45.3827	-0.230973	43.4706	34	0	-0.112101	1039.98	0.185228	0.980817	0.0397565	44.4336	38	0	-0.111292	1008.5	0.128499	0.872539	0.128834	43.157	44.1612	44.0328	46.4398	-0.96297	43.4307	5	0	-0.0821047	659.607	0.0608488	0.964437
YML094W	49.2101	5	0	-0.071185	992.891	0.305528	0.965199	0.0596806	49.6566	10	0	-0.0585065	800.837	0.279433	0.994132	0.0256902	NA	NA	48.454	50.0367	-0.446562	50.7741	6	0	-0.0360921	620.305	0.4	0.936934	0.0463374	48.541	6	0	-0.0814133	1278.86	0.4	0.979787	0.0366404	NA	NA	NA	NA	2.23308	50.9332	5	0	-0.050477	872.981	0.4	0.984251
YIL069C	43.3518	17	0	-0.0825977	648.189	0.0420555	0.997085	0.0240002	45.1936	20	0	-0.107706	933.698	0.0575759	0.995371	0.0322625	42.8731	43.9559	45.1175	45.4458	-1.84184	42.8743	12	0	-0.223088	2097.19	0.21785	0.971316	0.0559145	42.7212	15	0	-0.213301	1663.56	0.0639435	0.995826	0.0222973	42.2683	42.9946	42.6588	43.0894	0.153034	40.7877	3	0	-0.170736	1339.95	0.152076	0.919203
YER043C	47.3185	43	0	-0.0517668	465.923	0.00491688	0.996484	0.0246329	47.6049	49	0	-0.0803129	796.37	0.0858155	0.996588	0.0259993	47.0568	48.611	47.3676	47.7258	-0.286398	48.1071	40	0	-0.078282	893.222	0.1887	0.989082	0.0328093	48.2338	42	0	-0.122838	1351.41	0.154121	0.990824	0.0352995	47.5231	48.9569	48.103	48.3323	-0.126675	47.3987	11	0	-0.0641152	647.014	0.109487	0.991305
YOL097C	46.3695	19	0	-0.0758355	704.657	0.0744076	0.997803	0.0205036	46.5103	25	0	-0.0953152	924.419	0.107823	0.994668	0.032386	45.9979	46.9577	46.1089	46.9107	-0.140765	46.8331	14	0	-0.11993	1269.2	0.170987	0.994807	0.0254798	47.7847	16	0	-0.157127	1664.27	0.13769	0.995683	0.0257947	46.6746	46.9738	47.6383	47.8912	-0.95154	46.6933	7	0	-0.082715	830.786	0.131712	0.986194
YER102W	43.0234	21	0	-0.109803	843.538	0.0362167	0.995606	0.0308684	44.9431	31	0	-0.122546	1025.37	0.0343808	0.998548	0.0182849	42.756	43.3862	44.6285	45.2735	-1.91973	42.223	20	0	-0.216432	1931.92	0.201102	0.982832	0.0379414	42.5509	25	0	-0.200751	1600.84	0.0917914	0.992802	0.0274863	42.0928	42.3427	42.4335	42.7454	-0.327892	41.5116	4	0	-0.119081	963.48	0.148079	0.913106
YBR079C	45.2674	48	0	-0.0737689	668.06	0.0949167	0.989774	0.0415581	45.3077	79	0	-0.101595	973.955	0.143485	0.998995	0.0135207	44.8422	45.6394	45.1198	45.4706	-0.0402759	44.4441	37	0	-0.108269	1226.98	0.302801	0.978371	0.0418047	44.3578	30	0	-0.13724	1424.29	0.24163	0.991636	0.0287859	44.2307	44.7556	44.1486	44.5443	0.0863167	44.9075	13	0	-0.0554	528.259	0.15402	0.966423
YMR090W	48.313	12	0	-0.090109	899.914	0.0651197	0.995375	0.0315132	49.8686	12	0	-0.0929202	1005.65	0.0808672	0.996848	0.024909	47.8106	48.7656	49.5541	50.1417	-1.55551	49.9585	20	0	-0.132108	1621.61	0.186683	0.99344	0.0292885	50.0891	10	0	-0.124968	1487.53	0.156897	0.997199	0.0190439	49.8632	50.0578	49.8459	50.2197	-0.130541	50.2108	10	0	-0.109843	1233.16	0.101735	0.99565
YOR323C	52.0102	19	0	-0.0879632	996.666	0.0450338	0.989448	0.0463699	53.6577	25	0	-0.0852896	1090.84	0.0995508	0.99512	0.0286192	50.7144	52.3286	52.3734	53.9854	-1.64756	53.5736	32	0	-0.11247	1385.1	0.0677771	0.992421	0.0271295	54.3242	22	0	-0.0674803	796.569	0	0.961371	0.0528435	53.2003	53.7636	52.515	54.9103	-0.750588	52.4065	4	0	-0.116995	1479.22	0.131109	0.992298
YOL040C	42.4494	13	0	-0.921241	7246.15	0.0836345	0.966303	0.0905523	43.82	16	0	-0.108445	862.629	0.0344146	0.999049	0.0142337	NA	NA	43.7678	44.0866	-1.3706	42.1285	7	0	-0.250092	2027.88	0.124477	0.992234	0.0277432	42.5343	8	0	-0.21046	1634.66	0.0682906	0.994332	0.0250778	NA	NA	42.3938	42.6566	-0.405835	40.2872	7	0	-0.25705	1878.26	0.111504	0.956969
YNL069C	44.425	18	0	-0.0883274	752.555	0.0734411	0.975166	0.0679689	45.1528	43	0	-0.119066	1016.41	0.0446902	0.988605	0.0531523	44.2816	45.6765	44.6887	45.4043	-0.727716	41.6523	17	0	-0.194926	1880.23	0.280559	0.912759	0.0692963	42.2378	23	0	-0.2092	1651.65	0.0961312	0.986641	0.0358657	41.2857	42.9822	42.1713	42.3118	-0.58555	45.7173	3	0	-0.0438243	404.34	0.0938716	0.895437
YHR064C	45.2418	39	0	-0.0676935	597.219	0.0719884	0.98465	0.0515215	46.9178	35	0	-0.0819059	796.47	0.0945168	0.999431	0.0103435	44.8512	45.6378	46.5729	47.2737	-1.67593	45.2037	29	0	-0.175963	1914.99	0.248963	0.977181	0.051599	45.1284	22	0	-0.104084	984.435	0.138698	0.979311	0.048352	45.0888	45.3265	45.018	45.2719	0.0752576	44.7036	11	0	-0.0883095	781.074	0.0962246	0.977512
YAL038W	51.6486	154	0	-0.0884423	973.452	0.0305565	0.990437	0.0439941	53.1338	183	0	-0.0892075	1055.06	0.0451677	0.997062	0.02328	51.3084	52.2822	52.6505	53.6163	-1.48522	52.5555	171	0	-0.130481	1888.95	0.236831	0.992508	0.0268739	53.1869	149	0	-0.14495	1755.16	0.0655239	0.978375	0.0532533	52.2358	53.1359	52.8334	53.541	-0.63137	52.5131	35	0	-0.15664	1876.01	0.078998	0.984362
YLR058C	50.7862	78	0	-0.0645164	665.612	0	0.989004	0.046994	53.713	91	0	-0.0783222	958.99	0.0574833	0.996109	0.0257769	48.4349	52.1603	53.1475	54.1646	-2.92678	54.5678	86	0	-0.103138	1228.44	0	0.943824	0.0733705	54.1361	97	0	-0.112278	1316.22	0	0.99069	0.0308117	52.9858	55.7611	53.869	54.4149	0.431647	52.337	25	0	-0.114865	1416.91	0.111774	0.987874
YPL226W	45.1844	33	0	-0.0799917	716.249	0.0879517	0.992414	0.0374069	45.6979	50	0	-0.0946545	871.558	0.0928133	0.999562	0.00925974	44.8513	45.9009	45.5197	45.9689	-0.513484	44.5546	15	0	-0.112021	1290.21	0.310578	0.981042	0.0391927	44.19	10	0	-0.11759	1243.3	0.261243	0.969584	0.052938	44.314	45.0076	43.3658	44.3268	0.364667	43.9025	3	0	-0.0735725	703.402	0.193601	0.972673
YDR447C	41.9992	24	0	-0.123133	941.103	0.0768343	0.989278	0.0469823	44.2007	26	0	-0.0901213	795.339	0.114492	0.999403	0.0102974	41.729	42.7367	42.9141	44.8162	-2.20149	42.2672	20	0	-0.221611	1892.46	0.163179	0.991398	0.0280522	42.9864	21	0	-0.173387	1407.89	0.0897339	0.993499	0.0267831	42.1116	42.3899	42.5516	43.5753	-0.719179	42.6575	6	0	-0.0808303	674.547	0.127808	0.910907
YMR072W	44.4946	13	0	-0.11619	1141.4	0.193863	0.984243	0.0523289	46.2462	15	0	-0.109726	1360.98	0.310284	0.893231	0.122992	43.6371	45.6791	45.639	46.4322	-1.75159	45.3239	9	0	-0.130438	1385.13	0.226198	0.98871	0.0351072	46.4649	5	0	-0.134831	1381.37	0.157073	0.994648	0.0267746	45.1063	45.5157	NA	NA	-1.14105	44.4407	9	0	-0.0872589	861.095	0.199465	0.98753
YOL098C	47.2425	12	0	-0.0698571	668.91	0.0676723	0.99297	0.0366686	48.2532	24	0	-0.0737915	770.396	0.107919	0.998951	0.0136198	46.5986	48.1218	48.0766	48.5513	-1.01069	48.3673	15	0	-0.0945261	1111.97	0.204529	0.993024	0.0274732	49.7802	19	0	-0.137604	1603.82	0.149547	0.983832	0.0490962	47.9357	49.5619	49.383	49.9638	-1.41289	48.927	5	0	-0.0787167	913.258	0.174664	0.984556
YAL061W	50.4231	18	0	-0.0638239	710.287	0.086165	0.993296	0.034529	51.5394	4	0	-0.0442698	543.377	0.134344	0.985785	0.043885	49.3475	51.0247	NA	NA	-1.11636	50.6913	16	0	-0.0839327	1054.71	0.182049	0.996184	0.0191202	51.9002	3	0	-0.0858214	1279.71	0.277426	0.951003	0.0653809	50.304	50.9166	NA	NA	-1.20887	50.8215	4	0	-0.0999166	1204.9	0.143273	0.987549
YPR069C	52.7124	13	0	-0.112127	1323.18	0.0581598	0.992192	0.0405992	54.0974	24	0	-0.100066	1259.7	0.0701045	0.990964	0.0404647	51.894	53.0455	52.44	55.3001	-1.38498	54.2936	14	0	-0.130097	1641.99	0.0657727	0.976004	0.0485485	55.6954	18	0	-0.161551	2004.51	0	0.883884	0.109943	53.831	54.7118	54.3064	55.8359	-1.40183	53.1959	3	0	-0.141311	1751.04	0.0865248	0.979884
YLR300W	50.8208	23	0	-0.0957946	1040.03	0.0484308	0.98624	0.0541408	52.0687	28	0	-0.0732015	843.168	0.0585027	0.998125	0.0180622	50.4649	51.065	51.1906	52.9227	-1.24784	53.0213	27	0	-0.123554	1549.2	0.10317	0.987804	0.0360341	53.9575	29	0	-0.0754888	995.663	0.117054	0.987479	0.0293244	52.605	53.9776	52.1624	54.5474	-0.936292	52.1803	6	0	-0.126934	1584.49	0.127511	0.989426
YLR178C	43.5145	21	0	-0.0259111	196.252	0	0.875993	0.107371	51.3695	3	0	-0.0528225	604.591	0.0777939	0.992313	0.0352347	39.2728	56.9185	NA	NA	-7.85503	55.7212	15	0	-0.0687605	1280.81	0.333264	0.931382	0.0479371	51.9238	5	0	-0.0724865	1073.92	0.272088	0.973969	0.043235	55.1529	58.8772	NA	NA	3.79747	55.4989	6	0	-0.0486425	648.795	0.076286	0.96121
YNL067W	44.1509	23	0	-0.0883661	737.756	0.0660751	0.992535	0.038633	44.8974	12	0	-0.110303	962.839	0.0762894	0.998776	0.0159075	43.4412	45.1661	44.7354	45.3385	-0.74646	41.9488	12	0	-0.227977	2077.83	0.227712	0.981459	0.0369121	42.5297	13	0	-0.176442	1430.27	0.107461	0.98423	0.0390044	41.8349	42.1313	42.3104	42.6989	-0.580918	42.3057	5	0	-0.057912	456.214	0.0912235	0.885742
YGR159C	42.9022	36	0	-0.0381807	314.666	0.106669	0.942186	0.0784826	47.0568	45	0	-0.0834799	1101.94	0.328991	0.931986	0.0879449	37.5944	46.6441	NA	NA	-4.15457	46.9044	22	0	-0.0638022	771.539	0.272278	0.978495	0.0392696	49.1937	26	0	-0.114708	1369.01	0.188913	0.995079	0.0243956	46.034	47.9153	48.9653	49.4189	-2.28932	48.2494	6	0	-0.064138	731.256	0.183248	0.97817
YDL191W	43.5917	17	0	-0.124135	1004.83	0.0609931	0.987385	0.0533188	44.9521	19	0	-0.12053	1016.27	0.0413842	0.999242	0.0130134	43.2449	43.9759	44.6606	45.2841	-1.36039	42.3004	15	0	-0.208839	1787.26	0.163675	0.988954	0.0312865	42.8944	12	0	-0.187043	1476.37	0.0675857	0.994199	0.0258459	42.0528	42.528	42.8406	43.297	-0.593946	41.144	3	0	-0.136179	1057.26	0.127829	0.915974
YLR027C	55.8201	23	0	-0.048622	606	0	0.986827	0.0445021	58.0663	38	0	-0.0387821	523.046	0	0.982499	0.0451387	53.397	57.1012	57.3812	58.9054	-2.24628	55.2518	22	0	-0.0355076	722.641	0.4	0.92112	0.0425458	57.7013	28	0	-0.027713	615.123	0.4	0.87764	0.0434935	53.4313	58.8716	54.9551	62.8164	-2.44945	59.0663	7	0	-0.0928747	1343.84	0.0355273	0.992088
YOL121C	43.0014	30	0	-0.0923255	751.908	0.091797	0.987241	0.0499401	44.7715	43	0	-0.0745719	668.04	0.104975	0.998764	0.0145633	42.8106	43.254	44.5817	45.5543	-1.77002	44.8407	31	0	-0.120184	1189.05	0.187075	0.977634	0.0503189	45.5517	27	0	-0.143595	1306.81	0.0879933	0.993571	0.0303081	44.1868	45.8519	45.4171	45.6336	-0.710984	44.0568	3	0	-0.0718263	617.359	0.0967018	0.964465
YKL211C	51.3321	9	0	-0.0548858	600.005	0.0358541	0.993729	0.0325093	52.0373	23	0	-0.0721575	856.235	0.0871926	0.997587	0.0199438	51.0415	51.5687	51.5729	52.4043	-0.705261	50.4777	9	0	-0.079329	974.995	0.170745	0.989562	0.0319537	53.4074	22	0	-0.0751519	896.332	0.043393	0.976627	0.0448541	49.8856	50.6342	52.4038	53.5343	-2.92971	50.8953	5	0	-0.082181	962.094	0.114947	0.970674
YKL081W	44.5658	33	0	-0.0890593	742.3	0.0468457	0.9987	0.0163281	46.4473	41	0	-0.087035	786.335	0.0448601	0.998163	0.0197794	44.3823	45.0702	46.2419	46.5609	-1.88148	44.9227	19	0	-0.125063	1235.86	0.183139	0.982726	0.0442908	45.9809	28	0	-0.139114	1347.85	0.127144	0.994012	0.0287193	44.8075	45.1002	45.8607	46.1544	-1.05822	44.307	35	0	-0.0759369	658.416	0.0943557	0.972462
YHR068W	50.2414	28	0	-0.0741471	803.334	0.0680722	0.995228	0.0300573	53.3072	49	0	-0.0542357	663.752	0.0712234	0.997732	0.0184076	49.2471	50.6305	52.5903	53.6576	-3.06579	51.8782	27	0	-0.0791769	990.085	0.139094	0.991827	0.0272612	52.236	33	0	-0.0606908	783.309	0.154352	0.969142	0.0473943	51.2188	52.4015	50.6902	53.1848	-0.357782	51.4322	6	0	-0.0923383	1071.94	0.0885283	0.9946
YDR023W	47.7635	48	0	-0.106605	1054.45	0.0774194	0.991925	0.0425593	49.7328	49	0	-0.0906666	969.827	0.0750895	0.994032	0.0341889	47.3273	47.9406	49.4402	49.944	-1.96935	49.0482	45	0	-0.148367	1786.56	0.200856	0.996769	0.0207211	51.618	42	0	-0.163234	2076.29	0.162113	0.994475	0.026749	48.94	49.2073	51.5195	51.7285	-2.56985	49.1538	14	0	-0.134609	1396.65	0.0685451	0.99021
YGL135W	46.4515	25	0	-0.103243	946.29	0.0583389	0.990267	0.0471209	48.9668	35	0	-0.0721813	728.055	0.0491224	0.991756	0.0399295	46.1677	47.2512	47.7838	49.6039	-2.5153	49.3195	32	0	-0.181914	2223.15	0.203851	0.996002	0.0238921	51.1812	34	0	-0.224963	2649.83	0.110446	0.99184	0.0366963	49.1813	49.4266	51.0851	51.2503	-1.86167	47.8723	3	0	-0.148988	1480.62	0.0775638	0.964598
YPL061W	49.7754	80	0	-0.0785408	804.157	0.0320678	0.993121	0.0379482	53.9573	88	0	-0.0836757	1071.24	0.0903537	0.994365	0.0299544	49.5754	50.189	52.9787	54.4522	-4.18187	53.6017	88	0	-0.125455	1546.65	0.0677897	0.99459	0.0239768	54.8598	92	0	-0.120918	1455.66	0	0.975514	0.0465534	53.4489	53.766	54.5804	55.3074	-1.25808	52.9371	15	0	-0.130677	1763.02	0.169149	0.98537
YDR381W	42.5268	17	0	-0.720468	6610.34	0.211546	0.96863	0.0731634	45.2819	20	0	-0.114806	1233.35	0.236535	0.959883	0.0825581	42.4976	43.5637	45.0952	45.5104	-2.75511	43.2229	8	0	-0.0813394	770.187	0.21079	0.908376	0.0763705	45.5994	13	0	-0.0849564	910.108	0.223608	0.962039	0.0578193	42.3756	45.1893	45.0814	46.4043	-2.37648	43.9116	6	0	-0.0636731	666.849	0.263542	0.942784
YKR046C	48.1732	23	0	-0.0801877	906.923	0.179254	0.992117	0.0360632	45.6765	12	0	-0.0794602	797.25	0.168236	0.99887	0.0135976	47.3609	48.8412	45.3901	46.1055	2.49678	46.6629	16	0	-0.0459113	666.458	0.4	0.950634	0.0463076	54.4403	4	0	-0.0472941	560.67	0	0.948669	0.0540781	45.3573	50.3668	NA	NA	-7.77734	47.9938	4	0	-0.050206	540.782	0.144612	0.978741
YKL127W	56.3529	14	0	-0.0428552	544.371	0	0.982818	0.0482012	60.9487	23	0	-0.0281483	418.255	0	0.979775	0.0405307	51.9883	58.4613	57.6618	63.1184	-4.59583	54.6855	16	0	-0.0514056	858.38	0.283633	0.963816	0.0371812	56.9541	14	0	-0.0276532	598.004	0.4	0.855515	0.0528111	51.7551	56.7281	51.3145	62.1367	-2.26856	55.7071	5	0	-0.0628554	803.84	0.0293692	0.989422
YLR351C	49.9701	11	0	-0.0737254	792.267	0.070549	0.989735	0.0437966	54.4022	10	0	-0.0681537	862.562	0.0646115	0.99762	0.0196104	49.0004	50.4529	52.0719	54.7199	-4.4321	52.1735	7	0	-0.112864	1376.99	0.107545	0.989436	0.0353075	54.7269	6	0	-0.0818505	980.581	0	0.985117	0.0335311	NA	NA	NA	NA	-2.55343	51.1612	5	0	-0.103885	1275.89	0.147529	0.973332
YGR088W	47.7599	36	0	-0.111304	1098.5	0.0755159	0.988097	0.0517784	51.6805	12	0	-0.077463	931.768	0.111822	0.995752	0.0261096	47.4759	48.0625	50.7634	52.1208	-3.9206	50.8803	38	0	-0.181439	2503.71	0.249578	0.991932	0.0313532	54.919	10	0	-0.0832039	1048.21	0.0423605	0.97722	0.0400124	50.6998	51.0368	53.7862	54.9807	-4.03869	50.594	3	0	-0.0933884	1112.66	0.140617	0.958938
[truncated: 45 more columns]

## Sheet: Description of column names in 
Description of column names in Table S4
Column name	Description	Replicate ID	Source
gene	Systematic name for gene
cer1.tm	Estimated melting temperature	S. cerevisiae - Replicate 1	mstherm output
cer1.psm	Number of peptide spectra matches	S. cerevisiae - Replicate 1	mstherm output
cer1.inf	Protein-level estimate of co-isolation interference	S. cerevisiae - Replicate 1	mstherm output
cer1.slope	Slope of the fit at inflection point	S. cerevisiae - Replicate 1	mstherm output
cer1.k	Estimated parameter from fit, contributes to slope	S. cerevisiae - Replicate 1	mstherm output
cer1.plat	Estimated lower plateau of melting curve	S. cerevisiae - Replicate 1	mstherm output
cer1.r2	Coefficient of determination of the fit	S. cerevisiae - Replicate 1	mstherm output
cer1.rmsd	Root mean square deviation of the fit	S. cerevisiae - Replicate 1	mstherm output
uv1.tm	Estimated melting temperature	S. uvarum - Replicate 1	mstherm output
uv1.psm	Number of peptide spectra matches	S. uvarum - Replicate 1	mstherm output
uv1.inf	Protein-level estimate of co-isolation interference	S. uvarum - Replicate 1	mstherm output
uv1.slope	Slope of the fit at inflection point	S. uvarum - Replicate 1	mstherm output
uv1.k	Estimated parameter from fit, contributes to slope	S. uvarum - Replicate 1	mstherm output
uv1.plat	Estimated lower plateau of melting curve	S. uvarum - Replicate 1	mstherm output
uv1.r2	Coefficient of determination of the fit	S. uvarum - Replicate 1	mstherm output
uv1.rmsd	Root mean square deviation of the fit	S. uvarum - Replicate 1	mstherm output
cer1.tm.CI_l	Lower bound of the 95% confidence interval for the melting temperature estimate	S. cerevisiae - Replicate 1	mstherm output
cer1.tm.CI_u	Upper bound of the 95% confidence interval for the melting temperature estimate	S. cerevisiae - Replicate 1	mstherm output
uv1.tm.CI_l	Lower bound of the 95% confidence interval for the melting temperature estimate	S. uvarum - Replicate 1	mstherm output
uv1.tm.CI_u	Upper bound of the 95% confidence interval for the melting temperature estimate	S. uvarum - Replicate 1	mstherm output
tm1_diff	Difference between S. cerevisiae melting temperature and S. uvarum melting temperature	Replicate 1	mstherm output
cer2.tm	Estimated melting temperature	S. cerevisiae - Replicate 2	mstherm output
cer2.psm	Number of peptide spectra matches	S. cerevisiae - Replicate 2	mstherm output
cer2.inf	Protein-level estimate of co-isolation interference	S. cerevisiae - Replicate 2	mstherm output
cer2.slope	Slope of the fit at inflection point	S. cerevisiae - Replicate 2	mstherm output
cer2.k	Estimated parameter from fit, contributes to slope	S. cerevisiae - Replicate 2	mstherm output
cer2.plat	Estimated lower plateau of melting curve	S. cerevisiae - Replicate 2	mstherm output
cer2.r2	Coefficient of determination of the fit	S. cerevisiae - Replicate 2	mstherm output
cer2.rmsd	Root mean square deviation of the fit	S. cerevisiae - Replicate 2	mstherm output
uv2.tm	Estimated melting temperature	S. uvarum - Replicate 2	mstherm output
uv2.psm	Number of peptide spectra matches	S. uvarum - Replicate 2	mstherm output
uv2.inf	Protein-level estimate of co-isolation interference	S. uvarum - Replicate 2	mstherm output
uv2.slope	Slope of the fit at inflection point	S. uvarum - Replicate 2	mstherm output
uv2.k	Estimated parameter from fit, contributes to slope	S. uvarum - Replicate 2	mstherm output
uv2.plat	Estimated lower plateau of melting curve	S. uvarum - Replicate 2	mstherm output
uv2.r2	Coefficient of determination of the fit	S. uvarum - Replicate 2	mstherm output
uv2.rmsd	Root mean square deviation of the fit	S. uvarum - Replicate 2	mstherm output
cer2.tm.CI_l	Lower bound of the 95% confidence interval for the melting temperature estimate	S. cerevisiae - Replicate 2	mstherm output
cer2.tm.CI_u	Upper bound of the 95% confidence interval for the melting temperature estimate	S. cerevisiae - Replicate 2	mstherm output
uv2.tm.CI_l	Lower bound of the 95% confidence interval for the melting temperature estimate	S. uvarum - Replicate 2	mstherm output
uv2.tm.CI_u	Upper bound of the 95% confidence interval for the melting temperature estimate	S. uvarum - Replicate 2	mstherm output
tm2_diff	Difference between S. cerevisiae melting temperature and S. uvarum melting temperature	Replicate 2	mstherm output
cerh.tm	Estimated melting temperature	S. cerevisiae - Hybrid	mstherm output
cerh.psm	Number of peptide spectra matches	S. cerevisiae - Hybrid	mstherm output
cerh.inf	Protein-level estimate of co-isolation interference	S. cerevisiae - Hybrid	mstherm output
cerh.slope	Slope of the fit at inflection point	S. cerevisiae - Hybrid	mstherm output
cerh.k	Estimated parameter from fit, contributes to slope	S. cerevisiae - Hybrid	mstherm output
cerh.plat	Estimated lower plateau of melting curve	S. cerevisiae - Hybrid	mstherm output
cerh.r2	Coefficient of determination of the fit	S. cerevisiae - Hybrid	mstherm output
cerh.rmsd	Root mean square deviation of the fit	S. cerevisiae - Hybrid	mstherm output
uvh.tm	Estimated melting temperature	S. uvarum - Hybrid	mstherm output
uvh.psm	Number of peptide spectra matches	S. uvarum - Hybrid	mstherm output
uvh.inf	Protein-level estimate of co-isolation interference	S. uvarum - Hybrid	mstherm output
uvh.slope	Slope of the fit at inflection point	S. uvarum - Hybrid	mstherm output
uvh.k	Estimated parameter from fit, contributes to slope	S. uvarum - Hybrid	mstherm output
uvh.plat	Estimated lower plateau of melting curve	S. uvarum - Hybrid	mstherm output
uvh.r2	Coefficient of determination of the fit	S. uvarum - Hybrid	mstherm output
uvh.rmsd	Root mean square deviation of the fit	S. uvarum - Hybrid	mstherm output
cerh.tm.CI_l	Lower bound of the 95% confidence interval for the melting temperature estimate	S. cerevisiae - Hybrid	mstherm output
cerh.tm.CI_u	Upper bound of the 95% confidence interval for the melting temperature estimate	S. cerevisiae - Hybrid	mstherm output
uvh.tm.CI_l	Lower bound of the 95% confidence interval for the melting temperature estimate	S. uvarum - Hybrid	mstherm output
uvh.tm.CI_u	Upper bound of the 95% confidence interval for the melting temperature estimate	S. uvarum - Hybrid	mstherm output
tmh_diff	Difference between S. cerevisiae melting temperature and S. uvarum melting temperature	Hybrid	mstherm output
Q1	Tm difference annotation - positive or negative	Replicate 1
Q2	Tm difference annotation - positive or negative	Replicate 2
QH	Tm difference annotation - positive or negative or NA	Hybrid
qsummary	Tm difference annotation across all three TPP experiments
TPP1_TPP2_TPPH_int	0 if protein does not have an estimated Tm difference in hybrid; 1 if it does
q12	Tm difference annotation across the two parental replicates
ci1	Description of confidence intervals - NOCI : Non overlapping confidence intervals for Tm between S. cer and S. uv; OCI - Confidence intervals overlap; Absent - no estimate for confidence intervals	Replicate 1
ci2	Description of confidence intervals - NOCI : Non overlapping confidence intervals for Tm between S. cer and S. uv; OCI - Confidence intervals overlap; Absent - no estimate for confidence intervals	Replicate 2
cih	Description of confidence intervals - NOCI : Non overlapping confidence intervals for Tm between S. cer and S. uv; OCI - Confidence intervals overlap; Absent - no estimate for confidence intervals	Hybrid
Gene_name	Standard gene name		SGD
Gene_description	Description of gene		SGD
TPP1_int_TPP2_NOCI	1 if non-overlapping confidence intervals for Tm estimates in both replicate 1 and replicate 2; else 0
TPP1_int_TPP2_int_TPPH_NOCI	1 if non-overlapping confidence intervals for Tm estimates in both replicate 1 and replicate 2 and the hybrid; else 0
Membrane	Annotation if protein is membrane associated		SGD
tm12_diff	Average Tm difference from replicate 1 and 2
tm123_diff	Average Tm difference from replicate 1, replictae 2 and hybrid
iscomplex	Describes if the protein is a part of a complex		Meldal et. al (2019)
mito	Mitochondrial protein annotation		SGD
s_agg	Aggregation prone protein annotation		Wallace et. al (2015)
essential	If gene is essential or non-essential		SGD
ribo_GO	Ribosomal protein annotation		SGD
glycosylation	Is protein glycosylated		Neubert et. al (2016)
Gene...Length	Length of gene		SGD
Abundance_T1.sc1	Protein abundance estimate from TPP data	S. cerevisiae - Replicate 1
Abundance_T1.sc2	Protein abundance estimate from TPP data	S. uvarum - Replicate 1
Abundance_T1.su1	Protein abundance estimate from TPP data	S. cerevisiae - Replicate 2
Abundance_T1.su2	Protein abundance estimate from TPP data	S. uvarum - Replicate 2
Abundance_T1.sch	Protein abundance estimate from TPP data	S. cerevisiae - Hybrid
Abundance_T1.suh	Protein abundance estimate from TPP data	S. uvarum - Hybrid
Abundance_T1.scsuh	Protein abundance estimate from TPP data	Hybrid
dN.dS	dN/dS estimate		Goncalves et. al (2011)

## Sheet: TableS5
Table S5: Comparison of average melting temperature differences between replicates and species.
Comparison	A	B	Average Tm difference (A-B)(n=827)	Average Tm difference (A-B)(n=344)
Replicate	S. cerevisiae (replicate 1)	S. cerevisiae (replicate 2)	-1.09833	-1.20946
Replicate	S. uvarum (replicate 1)	S. uvarum (replicate 2)	-0.165639	-0.313717
Species	S. cerevisiae (replicate 1)	S. uvarum (replicate 1)	1.10084	1.35595
Species	S. cerevisiae (replicate 2)	S. uvarum (replicate 2)	2.03352	2.25169
Species	S. cerevisiae (replicate 1 and 2)	S. uvarum (replicate 1 and 2)	1.56718	1.80382
Species	S. cerevisiae (hybrid)	S. uvarum (hybrid)	NA	0.683269

## Sheet: TableS6
Table S6: Protein categories associated with divergence in melting temperatures.
Category	Proteins in category	Fraction Sc > Su	p value
All proteins	655	0.848855	NA
Essential	187	0.877005	0.3212
Complexes	251	0.880478	0.09201
Mitochondrial	108	0.935185	0.004893
Ribosomal	51	0.0980392	2.2e-16
Membrane	132	0.984848	1.86e-08
Glycosylated	84	0.904762	0.1433
Aggregators	68	0.926471	0.07208
Results are from Fisher's exact test for proteins in different categories that had consistent differences in both parental replicates (n=655, except n=611 for essential)

## Sheet: TableS7
Table S7: Protein characteristics associated with divergence in melting temperatures.
	Gene length	Protein abundance	Protein divergence	Average melting temperature
Tm difference (Sc-Su)	0.074 (p = 0.059)	-0.266 (p = 4.2e-12)	0.079 (p = 0.061)	0.511 (p = 2e-16)
Gene length		-0.188 (p = 1.3e-6)	0.007 (p = 0.87)	0.0415 (p = 0.289)
Protein abundance			-0.172 (p = 4.3e-5)	-0.223 (p = 7.2e-9)
Protein divergence				-0.0708 (p = 0.094)
Spearman's rank correlations for protein characteristics and melting temperature difference (Sc - Su), for proteins with a consistent positive or negative melting temperature difference between both parental replicates (n=655, except n=559 for protein divergence). Uncorrected p-values are in parentheses.

## Sheet: TableS8
Table S8. Fisher's exact test for protein categories that are stabilized/destabilzied in the hybrid relative to parental replicates
		S. cerevisiae		S. uvarum
Category	Proteins	p value	Odds ratio	p value	Odds ratio
Membrane proteins	52	0.0013	2.78	0.0007	4.31
Complex proteins	104	1	1	0.3	1.35
Mitochondrial proteins	62	0.21	1.44	0.53	1.28
Ribosomal and ribosome associated proteins	29	0.85	0.88	0.0001	0.21
Glycosylated proteins	51	0.54	1.26	0.61	0.84
Number of protein-protein interactions *	277	0.76	1	0.002	0.98
* Logistic regression was used to test if number of protein-protein interactions predicted stabilization/destabilization in the hybrid relative to parental replicates.

## Sheet: TableS9
Table S9. Protein ΔΔG across quality control groups
Group	Number of proteins	acdc_seq mean	acdc_seq std	acdc_struct mean	acdc_struct std	ddgun_seq mean	ddgun_seq std	ddgun_struct mean	ddgun_struct std
lDDT ≥ 0.70	4839	-0.592	2.55	-0.664	2.611	-0.485	3.73658	-0.531943	2.56497
lDDT < 0.70	258	-0.722	4.822	-0.528	4.366	0.091	8.77775	-0.100847	2.9805
pLDDT ≥ 70	3662	-0.599	2.461	-0.697	2.492	-0.55	3.463	-0.573	2.629
pLDDT < 70	1435	-0.596	3.245	-0.555	3.237	-0.217	5.461	-0.35	2.467

[truncated: 3 more sheets: TableS10, TableS11, TableS12]
